# Supplementary material for: A comprehensive proteomic analysis of elaioplasts from citrus fruits reveals insights into elaioplast biogenesis and function
Source: Hortic Res. 2018 Feb 7;5:6. doi: 10.1038/s41438-017-0014-x (PMC5802726; doi:10.1038/s41438-017-0014-x)
Supplement: Supplementary file 2 — Supplementary Table S1: Characteristics of the identified citrus plastid proteins [file 41438_2017_14_MOESM2_ESM.xls]

## Sheet: Elaioplast 
Supplementary Table S1. Characteristics of the identified citrus elaioplast proteins
Protein Identifications					BLAST-search & subcellular localization										BLAST-search against plastid database
		No. of identified peptide
Accession	MW(kDa)	Experiment 1	Experiment 2	Protein description	AT homolog	Identity	E-value	Score	Map man Class	Simplified mapman class	WoLF PSORT	TargetP	Predotar	Prediction number	SUBA	PPDB	AT_CHORO	PLPROT	UNIPROT	Presence in databases	Putative plastid protein	iBAQ Experiment 1	iBAQ Experiment 2	Log2(average iBAQ)
Cs2g30490.1	43.4644	7	7	MEP3 or reticulate family protein RER4	AT5G12470.1	79.86	9e-139	490	34.8 transport.metabolite transporters at the envelope membrane	transport	chlo:	C	plastid	3	AT5G12470	AT5G12470	AT5G12470	AT5G12470	tr|B9GEZ0|B9GEZ0_POPTR	5	Y	20297000	21256000	24.3081
Cs7g02160.2	39.8106	5	4	MEP3 or reticulate family protein RER4	AT5G12470.1	72.26	2e-118	422	34.8 transport.metabolite transporters at the envelope membrane	transport	chlo:	C	plastid	3	AT5G12470	AT5G12470	AT5G12470	AT5G12470	tr|F6HBE7|F6HBE7_VITVI	5	Y	10712000	10744000	23.3549
Cs2g30260.1	59.8719	3	3	2-oxoglutarate/malate translocator (DIT1; EP45; OMT1)	AT5G12860.1	80.28	N.A.	868	34.8 transport.metabolite transporters at the envelope membrane	transport	chlo:	C	plastid	3	AT5G12860.1	AT5G12860.1	AT5G12860.1	AT5G12860.1	tr|B9RID8|B9RID8_RICCO	5	Y	646340	3087900	20.4301
orange1.1t01987.1	60.2562	2	3	2-oxoglutarate/malate translocator 1 (DiT1;IEP45 family;DCT1)	AT5G64290.1	77.08	N.A.	847	34.8 transport.metabolite transporters at the envelope membrane	transport	chlo:	C	plastid	3	AT5G64290	AT5G64290	AT5G64290	AT5G64290	tr|Q9FMF7|Q9FMF7_ARATH	5	Y	5232100	21835000	23.3495
Cs3g08500.1	55.3887	2	1	envelope protein (MEP1) or LrgB	AT1G32080.1	79.24	N.A.	734	34.8 transport.metabolite transporters at the envelope membrane	transport	chlo:	C	plastid	3	AT1G32080.1	AT1G32080.1	AT1G32080.1	AT1G32080.1	tr|Q9FVQ4|Q9FVQ4_ARATH	5	Y	6584600	7994200	22.7906
Cs5g05570.4	31.3995	1	1	PPT - IEP33 = Phosphate/phosphoenolpyruvate translocator	AT5G33320.1	62.99	1e-89	326	34.8 transport.metabolite transporters at the envelope membrane	transport	chlo:	C	plastid	3	AT5G33320.1	AT5G33320.1	AT5G33320.1	AT5G33320.1	tr|A0ST33|A0ST33_BRANA	5	Y	6553800	11210000	23.0311
Cs6g15280.1	164.273	22	22	pleiotropic drug resistance 6 (PDR6); FUNCTIONS IN: ATPase activity, coupled to transmembrane movement of substances; LOCATED IN: plasma membrane; EXPRESSED IN: 24 plant structures; EXPRESSED DURING: 13 growth stages; CONTAINS InterPro DOMAIN/s: ATPase, AAA+ type, core (InterPro:IPR003593), ABC transporter-like (InterPro:IPR003439), Plant PDR ABC transporter associated (InterPro:IPR013581), ABC-2…	AT2G36380.1	71.15	N.A.	2207	34.16 transport.ABC transporters and multidrug resistance systems	transport	cyto:	C	possibly plastid	2							Y	16269000	18992000	24.0673
Cs5g33060.2	168.83	19	16	Symbols: ATMRP4, EST3 | ATMRP4 (ARABIDOPSIS THALIANA MULTIDRUG RESISTANCE-ASSOCIATED PROTEIN 4); ATPase, coupled to transmembrane movement of substances / folic acid transporter | chr2:19574864-19580599 FORWARD	AT2G47800.1	71.09	N.A.	2183	34.16 transport.ABC transporters and multidrug resistance systems	transport	chlo:	_	plastid	2					sp|Q9LZJ5|AB14C_ARATH	1	Y	13057000	11207000	23.5281
orange1.1t03425.1	42.9575	4	3	GPT2 (glucose-6-phosphate transporter 1) hexoseP/Pi	AT1G61800.1	81.74	1e-162	569	34.8 transport.metabolite transporters at the envelope membrane	transport	plas:	C	possibly plastid	2	AT1G61800	AT1G61800		AT1G61800	tr|B9SAI9|B9SAI9_RICCO	4	Y	23838000	25269000	24.5488
Cs8g18970.3	47.4401	1	2	sugar transporter family	AT5G59250.1	81.46	N.A.	682	34.8 transport.metabolite transporters at the envelope membrane	transport	chlo:	M	plastid	2	AT5G59250.1	AT5G59250.1	AT5G59250.1	AT5G59250.1	sp|Q0WWW9|XYLL3_ARATH	5	Y	4581700	6061700	22.3294
Cs6g15300.1	164.916	42	44	ATP binding cassette transporter. Localized to the plasma membrane in uninfected cells. In infected leaves, the protein concentrated at infection sites. Contributes to nonhost resistance to inappropriate pathogens that enter by direct penetration in a salicylic acid?dependent manner. Required for mlo resistance. Has Cd transporter activity (Cd2+ extrusion pump) and contributes to heavy metal resi…	AT1G59870.1	58.95	N.A.	1744	34.16 transport.ABC transporters and multidrug resistance systems	transport	plas:	C	none	1	AT1G59870.1			AT1G59870.1	tr|D8T797|D8T797_SELML	5	Y	111230000	99321000	26.6473
Cs1g10270.1	68.6379	27	28	obsolete gene model variant (ATPase 70 kDa)	AT1G78900.2	94.06	N.A.	1219	34.1 transport.p- and v-ATPases	transport	chlo:	_	none	1			AT1G78900.1	AT1G78900	tr|D7SS06|D7SS06_VITVI	3	Y	186380000	175970000	27.4322
Cs2g14330.1	42.4256	13	13	V-ATPase subunit C (VATC) (DET3)	AT1G12840.1	84.76	N.A.	674	34.1 transport.p- and v-ATPases	transport	chlo:	M	possibly mitochondrial	1	AT1G12840.1		AT1G12840.1	AT1G12840.1	sp|Q9SDS7|VATC_ARATH	4	Y	61133000	57242000	25.818
Cs7g01840.1	41.8716	13	11	mitochondrial ADP,ATP carrier protein 2 (ACC2)	AT5G13490.2	83.59	N.A.	643	34.14 transport.unspecified cations	transport	chlo:	_	none	1	AT5G13490		AT5G13490	AT5G13490	tr|B9GFF3|B9GFF3_POPTR	4	Y	213650000	182580000	27.5573
Cs2g23520.2	40.9601	12	10	mitochondrial ADP,ATP carrier protein (AAC3)	AT4G28390.1	81.75	1e-173	605	34.9 transport.metabolite transporters at the mitochondrial membrane	transport	chlo:	_	none	1	AT4G28390.1			AT4G28390.1	sp|O49447|ADT3_ARATH	3	Y	39059000	30481000	25.0403
Cs1g13530.1	67.674	10	9	ATP/ADP translocator (AATP1 ort AtNTT1)	AT1G80300.1	81.34	N.A.	947	34.8 transport.metabolite transporters at the envelope membrane	transport	plas:	C	none	1	AT1G80300.1	AT1G80300.1	AT1G80300.1	AT1G80300.1	tr|Q8MFR8|Q8MFR8_9ROSI	5	Y	14536000	15382000	23.8339
Cs1g13720.2	157.054	7	7	pleiotropic drug resistance 12	AT1G15520.1	69.51	N.A.	2013	34.16 transport.ABC transporters and multidrug resistance systems	transport	plas:	C	none	1							Y	956500	1307900	20.0931
Cs7g14490.1	35.5569	7	5	vacuolar ATP synthase subunit H family	AT3G42050.1	75.98	5e-113	404	34.1.1 transport.p- and v-ATPases.H+-transporting two-sector ATPase	transport	chlo:	_	none	1			AT3G42050.1	AT3G42050.1	tr|B9I742|B9I742_POPTR	3	Y	33589000	25716000	24.8088
orange1.1t02506.1	38.0333	6	7	OEP37 (cation transporter?)	AT2G43950.1	65.99	2e-128	455	34.8 transport.metabolite transporters at the envelope membrane	transport	nucl:	C	none	1	AT2G43950	AT2G43950	AT2G43950	AT2G43950	tr|B9HGC0|B9HGC0_POPTR	5	Y	18696000	32942000	24.5648
Cs3g24640.1	21.1728	5	7	OEP24-II - transporter of charged solutes	AT5G42960.1	70.68	1e-78	288	34.8 transport.metabolite transporters at the envelope membrane	transport	chlo:	_	none	1	AT5G42960.1	AT5G42960.1	AT5G42960.1	AT5G42960.1	tr|B9IB63|B9IB63_POPTR	5	Y	132790000	119540000	26.9087
Cs4g02110.1	29.1587	5	7	v-ATPase subunit D (vATPD)	AT3G58730.1	79.15	7e-120	426	34.1.1 transport.p- and v-ATPases.H+-transporting two-sector ATPase	transport	chlo:	M	none	1	AT3G58730.1		AT3G58730.1		sp|Q9XGM1|VATD_ARATH	3	Y	29826000	32483000	24.8916
Cs6g08310.1	42.9708	5	4	mitochondrial carrier family	AT3G51870.1	71.8	2e-157	552	34.99 transport.misc	transport	chlo:	_	none	1	AT3G51870.1	AT3G51870.1	AT3G51870.1	AT3G51870.1	tr|B9HCW1|B9HCW1_POPTR	5	Y	8920400	7830700	22.9947
orange1.1t02891.2	27.3023	4	4	HP30-2 (PRAT family)	AT5G24650.1	59.84	3e-78	288	34.8 transport.metabolite transporters at the envelope membrane	transport	chlo:	_	none	1	AT5G24650.1	AT5G24650.1	AT5G24650.1	AT5G24650.1	tr|B9I2B3|B9I2B3_POPTR	5	Y	107930000	110510000	26.7026
Cs2g13730.2	68.5286	2	3	ABC transporter family	AT2G01320.2	78.51	N.A.	931	34.16 transport.ABC transporters and multidrug resistance systems	transport	chlo:	_	none	1	AT2G01320.2	AT2G01320.2	AT2G01320.1	AT2G01320.3	tr|B9HW88|B9HW88_POPTR	5	Y	2859700	1031500	20.7119
Cs3g10850.1	14.2745	2	3	vacuolar ATPase subunit F family protein	AT4G02620.1	84.92	7e-61	228	34.1.1 transport.p- and v-ATPases.H+-transporting two-sector ATPase	transport	chlo:	S	none	1	AT4G02620.1		AT4G02620.1			2	Y	27797000	16474000	24.3511
Cs6g18490.1	97.9188	2	2	IEP62 (putative sugar transporter)	AT5G16150.3	79.89	N.A.	831	34.8 transport.metabolite transporters at the envelope membrane	transport	chlo:	S	none	1	AT5G16150	AT5G16150	AT5G16150	AT5G16150	tr|Q539E7|Q539E7_VITVI	5	Y	13762000	15835000	23.8154
Cs7g28610.1	155.206	2	2	P-glycoprotein 20	AT3G55320.1	85.48	N.A.	2454	34.16 transport.ABC transporters and multidrug resistance systems	transport	cyto:	C	none	1					sp|Q8LPT1|AB6B_ARATH	1	Y	587320	177810	18.3019
orange1.1t04866.1	45.4418	2	2	MATE efflux family protein; FUNCTIONS IN: antiporter activity, drug transmembrane transporter activity, transporter activity; INVOLVED IN: drug transmembrane transport, transmembrane transport; LOCATED IN: membrane; EXPRESSED IN: 22 plant structures; EXPRESSED DURING: 10 growth stages; CONTAINS InterPro DOMAIN/s: Multi antimicrobial extrusion protein MatE (InterPro:IPR002528); BEST Arabidopsis th…	AT5G17700.1	55.19	2e-127	452	34.99 transport.misc	transport	chlo:	_	none	1							Y	10140000	2374200	22.2263
orange1.1t00334.1	130.168	2	1	K+ efflux antiporter	AT4G00630.1	70.69	N.A.	1535	34.15 transport.potassium	transport	plas:	M	plastid	1	AT4G00630.1	AT4G00630.1	AT4G00630.1	AT4G00630.1	sp|O65272|KEA2_ARATH	5	Y	2682000	3123900	21.4649
Cs4g17130.1	44.2935	2		BASS2 - pyruvate importer	AT2G26900.1	82.64	1e-177	619	34.8 transport.metabolite transporters at the envelope membrane	transport	E.R.:	M	possibly plastid	1	AT2G26900.1	AT2G26900.1	AT2G26900.1		sp|Q1EBV7|BASS2_ARATH	4	Y	N.A.	N.A.	#VALUE!
Cs1g08880.2	55.3746	1	2	ABC transporter family protein - possibly also envelope	AT5G58270.1	85.8	N.A.	887	34.16 transport.ABC transporters and multidrug resistance systems	transport	chlo:	M	none	1	AT5G58270.1		AT5G58270.1	AT5G58270.1	tr|B9I784|B9I784_POPTR	4	Y	632850	681330	19.3247
Cs2g05530.1	32.7875	1	1	TPT - IEP30 = Phosphate/triose-phosphate translocator	AT5G46110.2	89.56	7e-158	553	34.8 transport.metabolite transporters at the envelope membrane	transport	chlo:	M	possibly mitochondrial	1	AT5G46110.2	AT5G46110.2	AT5G46110.1	AT5G46110.4	tr|B9N3J6|B9N3J6_POPTR	5	Y	10244000	13394000	23.4817
Cs6g11930.2	126.294	1	1	EIN2 (ETHYLENE INSENSITIVE 2); transporter	AT5G03280.1	57.09	2e-155	547	34.12 transport.metal	transport	chlo:	S	none	1							Y	N.A.	N.A.	#VALUE!
Cs1g13690.2	136.886	7	10	pleiotropic drug resistance 12	AT1G15520.1	68.64	N.A.	1751	34.16 transport.ABC transporters and multidrug resistance systems	transport	plas:	_	none		AT1G15210				tr|D8T797|D8T797_SELML	2	Y	1825500	2699900	21.0822
Cs3g22850.2	57.3473	10	9	SEC14 cytosolic factor family protein / phosphoglyceride transfer family protein	AT4G09160.1	67.31	5e-112	401	34.99 transport.misc	transport	cyto:	_	none		AT4G09160				tr|F6I407|F6I407_VITVI	2	Y	18750000	16822000	24.0821
Cs1g18870.1	34.3392	2	2	S-Adenosylmethionine transporter,S-homocysteine (SAMT1)	AT4G39460.2	80.62	7e-150	526	34.8 transport.metabolite transporters at the envelope membrane	transport	cyto:	_	none		AT4G39460.1	AT4G39460.2	AT4G39460.1	AT4G39460.1	tr|B9H5L4|B9H5L4_POPTR	5	Y	3709800	N.A.	#VALUE!
Cs2g14350.1	32.641	12	12	phosphate transporter (PHT3-1 or PIC1)	AT5G14040.1	88.41	1e-157	551	34.9 transport.metabolite transporters at the mitochondrial membrane	transport	extr:	S	none		AT5G14040			AT5G14040	tr|B8AJ45|B8AJ45_ORYSI	3	Y	104420000	111900000	26.6877
Cs9g17510.3	91.1789	9	10	envelope protein MEP2 - inner envelope transporter	AT5G23890.1	50.87	N.A.	741	34.8 transport.metabolite transporters at the envelope membrane	transport	cyto:	_	none		AT5G23890.1	AT5G23890.1	AT5G23890.1	AT5G23890.1	tr|F6H6M7|F6H6M7_VITVI	5	Y	22535000	23075000	24.4427
Cs2g26250.1	42.6428	1	1	Encodes a chloroplast envelope Ca2+-ATPase with an N-terminal autoinhibitor.	AT1G27770.2	47.9	8e-23	104	34.21 transport.calcium	transport	plas:	_	none		AT1G27770.2			AT3G57330.1	sp|Q37145|ACA1_ARATH	3	Y	N.A.	N.A.	#VALUE!
Cs3g12540.1	50.2742	2	2	Major facilitator superfamily protein; FUNCTIONS IN: carbohydrate transmembrane transporter activity, sugar:hydrogen symporter activity; INVOLVED IN: transport, transmembrane transport; LOCATED IN: plasma membrane, chloroplast, vacuole, membrane; EXPRESSED IN: 24 plant structures; EXPRESSED DURING: 14 growth stages; CONTAINS InterPro DOMAIN/s: Sugar transporter, conserved site (InterPro:IPR005829…	AT2G48020.1	59.86	1e-158	553	34.2 transport.sugars	transport	plas:	_	none		AT2G48020.1				tr|D7TV11|D7TV11_VITVI	2	Y	3423300	5701500	22.0749
Cs1g06850.1	43.1541	5	5	PORA - down regulated in light; high in Prolamellar body	AT5G54190.1	83.21	N.A.	691	19.14 tetrapyrrole synthesis.protochlorophyllide reductase	tetrapyrrole metabolism	chlo:	C	plastid	3	AT5G54190.1	AT5G54190.1	AT5G54190.1	AT5G54190.1	tr|B9HZX4|B9HZX4_POPTR	5	Y	7478800	3671300	22.3211
orange1.1t02623.1	50.4175	3	1	glutamate-1-semialdehyde 2,1-aminomutase 2 (GSA 2)	AT3G48730.1	84.18	N.A.	830	19.3 tetrapyrrole synthesis.GSA	tetrapyrrole metabolism	chlo:	C	plastid	3	AT3G48730.1	AT3G48730.1	AT3G48730.1	AT3G48730.1	tr|B9IFG3|B9IFG3_POPTR	5	Y	N.A.	N.A.	#VALUE!
Cs3g19770.4	38.0906	2	1	porphobilinogen synthase-1 (delta-aminolevulinic acid dehydratase-1) (ALAD-1)	AT1G69740.2	79.63	4e-144	507	19.4 tetrapyrrole synthesis.ALA dehydratase	tetrapyrrole metabolism	chlo:	C	plastid	3	AT1G69740	AT1G69740	AT1G69740	AT1G69740	tr|B9GU28|B9GU28_POPTR	5	Y	N.A.	1390900	#VALUE!
Cs7g24010.1	38.3475	1	1	short-chain dehydrogenase/reductase (SDR)- nonyellow coloring1-like(NOL)	AT5G04900.1	75.38	2e-146	515	19.50* tetrapyrrole degradation	tetrapyrrole metabolism	chlo:	C	plastid	3	AT5G04900.1	AT5G04900.1	AT5G04900.1	AT5G04900.1	sp|Q8LEU3|NOL_ARATH	5	Y	N.A.	N.A.	#VALUE!
orange1.1t01782.2	59.0181	1	2	protoporphyrinogen oxidase (PPO) (PPOX)	AT4G01690.1	79.07	N.A.	859	19.9 tetrapyrrole synthesis.protoporphyrin IX oxidase	tetrapyrrole metabolism	chlo:	C	none	2	AT4G01690.1	AT4G01690.1	AT4G01690.1	AT4G01690.1	tr|B9I9A1|B9I9A1_POPTR	5	Y	684740	1091400	19.7215
orange1.1t04617.1	28.9205	3	3	chlorophyllase 1 (CLH1) (also ATHCOR1)	AT5G43860.1	41.88	3e-40	158	19.50* tetrapyrrole degradation	tetrapyrrole metabolism	chlo:	M	mitochondrial	1	AT5G43860.1				sp|Q94LX1|CLH1_CITUN	2	Y	42140000	40844000	25.3062
Cs3g03100.1	82.18	3	4	glutamate-tRNA ligase, putative / glutamyl-tRNA synthetase, putatuve / GluRS	AT5G26710.1	75.07	N.A.	1146	19.1 tetrapyrrole synthesis.glu-tRNA synthetase	tetrapyrrole metabolism	cyto:	S	possibly ER					AT5G26710	tr|A6XGW7|A6XGW7_9CHLO	2	Y	1522900	2329900	20.8451
Cs2g21430.1	108.41	21	20	Aconitase 3 (ACO3)- likely dually targeted cytosol & mitochondria	AT2G05710.1	86.9	N.A.	1700	8.2.3 TCA / org.transformation.other organic acid transformaitons.aconitase	TCA / org	chlo:	C	plastid	3	AT2G05710.1		AT2G05710.1	AT2G05710.1	sp|Q9SIB9|ACO2M_ARATH	4	Y	33675000	36004000	25.0534
Cs4g10280.1	109.58	12	11	Aconitase 3 (ACO3)- likely dually targeted cytosol & mitochondria	AT2G05710.1	85.74	N.A.	1711	8.2.3 TCA / org.transformation.other organic acid transformaitons.aconitase	TCA / org	chlo:	C	plastid	3	AT2G05710		AT2G05710	AT2G05710	tr|B9IAF4|B9IAF4_POPTR	4	Y	N.A.	N.A.	#VALUE!
Cs7g07890.1	43.4829	9	10	pyruvate dehydrogenase E1 component alpha subunit, mitochondrial (PDHE1-A)	AT1G59900.1	83.25	N.A.	694	8.1.1.1 TCA / org.transformation.TCA.pyruvate DH.E1	TCA / org	chlo:	C	possibly plastid	3				AT1G59900		1	Y	42926000	34026000	25.1877
Cs5g10730.1	43.3958	6	5	malate dehydrogenase [NAD]	AT3G47520.1	76.5	5e-170	593	8.2.99 TCA / org.transformation.other organic acid transformaitons.misc	TCA / org	chlo:	C	plastid	3	AT3G47520	AT3G47520	AT3G47520	AT3G47520	tr|B9N6Q9|B9N6Q9_POPTR	5	Y	7623300	12922000	23.2427
Cs7g02910.1	27.3311	5	6	Symbols: MAB1 | MAB1 (MACCI-BOU); catalytic/ pyruvate dehydrogenase (acetyl-transferring) | chr5:20689390-20693285 FORWARD	AT5G50850.1	90.76	2e-134	475	8.1.1.1 TCA / org.transformation.TCA.pyruvate DH.E1	TCA / org	chlo:	C	possibly plastid	3				AT5G50850		1	Y	29093000	31706000	24.8562
Cs5g19810.1	116.009	11	12	2-oxoglutarate dehydrogenase, E1 subunit	AT3G55410.1	88.4	N.A.	1917	8.1.5 TCA / org.transformation.TCA.2-oxoglutarate dehydrogenase	TCA / org	chlo:	M	mitochondrial	1				AT5G65750		1	Y	175880	353280	17.9273
Cs9g02230.1	65.913	6	7	ATP-citrate lyase 2 (ACBL-2)	AT5G49460.1	93.75	N.A.	1150	8.2.11 TCA / org.transformation.other organic acid transformaitons.atp-citrate lyase	TCA / org	chlo:	_	none	1							Y	4398600	4197700	22.0349
Cs7g21200.1	68.5298	5	2	E2 dihydrolipoamide acetyltransferase- subunit of pyruvate dehydrogenase complex	AT3G52200.1	65.63	N.A.	808	8.1.1.2 TCA / org.transformation.TCA.pyruvate DH.E2	TCA / org	chlo:	M	mitochondrial	1							Y	1812500	3849600	21.3329
Cs7g08950.4	39.553	4	3	Encodes subunit A of the heteromeric enzyme ATP citrate lyase (ACL). In animals, ACL is encoded by a single gene; ACL in Arabidopsis is composed of two polypeptides, ACLA (encoded by 3 genes) and ACLB (encoded by 2 genes). The holoenzyme has an A(4)B(4)stoichiometry. Expression of both ACLA and ACLB but not of either of the subunits alone results in ACL activity.	AT1G09430.1	80.78	N.A.	625	8.2.11 TCA / org.transformation.other organic acid transformaitons.atp-citrate lyase	TCA / org	chlo:	S	possibly mitochondrial	1	AT1G09430.1				sp|Q9SGY2|ACLA1_ARATH	2	Y	2226900	3644600	21.442
Cs7g08950.4	39.553	4	3	Encodes subunit A of the heteromeric enzyme ATP citrate lyase (ACL). In animals, ACL is encoded by a single gene; ACL in Arabidopsis is composed of two polypeptides, ACLA (encoded by 3 genes) and ACLB (encoded by 2 genes). The holoenzyme has an A(4)B(4)stoichiometry. Expression of both ACLA and ACLB but not of either of the subunits alone results in ACL activity.	AT1G09430.1	80.78	N.A.	625	8.2.11 TCA / org.transformation.other organic acid transformaitons.atp-citrate lyase	TCA / org	chlo:	S	possibly mitochondrial	1	AT1G09430.1				sp|Q9SGY2|ACLA1_ARATH	2	Y	N.A.	N.A.	#VALUE!
Cs2g24100.2	31.502	3	3	SDH2-2 (succinate dehydrogenase 2-2)	AT5G40650.1	78.14	3e-130	461	8.1.7 TCA / org.transformation.TCA.succinate dehydrogenase	TCA / org	chlo:	M	mitochondrial	1							Y	23289000	11215000	23.946
Cs4g15270.5	57.4638	1	1	NADP-malic enzyme 4 (NADP-ME4)	AT1G79750.1	81.46	N.A.	894	8.2.10 TCA / org.transformation.other organic acid transformaitons.malic	TCA / org	chlo:	_	none	1	AT1G79750	AT1G79750			tr|B6UDG4|B6UDG4_MAIZE	3	Y	167530	164840	17.3424
Cs9g01670.1	53.8181	15	13	E3-1 dihydrolipoamide dehydrogenase 1 (mtlpd1)	AT1G48030.2	88.19	N.A.	903	8.1.1.3 TCA / org.transformation.TCA.pyruvate DH.E3	TCA / org	mito:	M	mitochondrial		AT1G48030		AT1G48030	AT1G48030	tr|B9HIJ5|B9HIJ5_POPTR	4	Y	81360000	90378000	26.3536
orange1.1t01733.1	21.104	2	4	PII nitrogen sensing protein GLB I	AT4G01900.1	70.21	1e-66	248	30.1.1 signalling.in sugar and nutrient physiology	signalling	chlo:	C	plastid	3	AT4G01900	AT4G01900	AT4G01900	AT4G01900	tr|B9GSX3|B9GSX3_POPTR	5	Y	31942000	16682000	24.4604
Cs9g13720.1	31.4858	6	4	AtRabD2c encodes a Rab GTPase, which plays important roles in pollen development, germination and tube elongation.	AT4G17530.1	87.68	1e-105	379	30.5 signalling.G-proteins	signalling	chlo:	_	plastid	2			AT4G17530.1			1	Y	N.A.	N.A.	#VALUE!
Cs7g13410.1	44.0492	4	4	calcium-binding proteins	AT5G08580.1	70.84	9e-163	569	30.3 signalling.calcium	signalling	chlo:	C	ER	2							Y	12085000	5063800	22.8993
Cs9g14610.1	45.4267	9	8	ATBAG7 ( BCL-2-ASSOCIATED ATHANOGENE 7); calmodulin binding	AT5G62390.1	50.11	1e-106	383	30.3 signalling.calcium	signalling	chlo:	_	possibly ER	1					sp|Q9LVA0|BAG7_ARATH	1	Y	172730000	169730000	27.3513
Cs3g02950.1	23.9443	6	6	RAB GTPase homolog 2A (ATRAB11C)	AT1G09630.1	91.71	9e-116	412	30.5 signalling.G-proteins	signalling	chlo:	_	none	1							Y	N.A.	5375600	#VALUE!
Cs8g06510.1	23.0113	5	8	Ras-related GTP-binding protein, putative	AT3G18820.1	92.72	7e-113	402	30.5 signalling.G-proteins	signalling	chlo:	M	possibly mitochondrial	1							Y	9249800	18841000	23.6542
Cs5g08010.1	22.5963	5	5	Ras-related protein (ARA-5) / small GTP-binding protein	AT1G02130.1	90.64	1e-109	391	30.5 signalling.G-proteins	signalling	chlo:	S	none	1			AT4G17530.1			1	Y	4043000	5074400	22.1109
Cs5g13430.2	93.7485	4	5	leucine-rich repeat family protein / protein kinase family protein	AT3G14840.2	58.69	N.A.	1001	30.2.8.2 signalling.receptor kinases.leucine rich repeat VIII-2	signalling	chlo:	_	none	1					sp|C0LGE0|Y1765_ARATH	1	Y	1160300	1239300	20.1936
Cs1g02840.3	23.1419	4	4	AtRABH1b-yeast ypt6 homologue (dual localized - cytosol & golgi)	AT2G44610.1	94.71	6e-115	409	30.5 signalling.G-proteins	signalling	chlo:	_	none	1	AT2G44610.1		AT2G44610.1			2	Y	13525000	10161000	23.4828
Cs8g19240.1	23.8252	4	3	Ras-related GTP-binding protein, putative	AT1G07410.1	89.81	3e-114	407	30.5 signalling.G-proteins	signalling	chlo:	_	none	1							Y	5507100	3206000	22.0026
Cs3g13760.5	63.7518	3	5	EMB2473, GTP binding, MIRO1	AT5G27540.2	77.66	N.A.	891	30.5 signalling.G-proteins	signalling	chlo:	_	possibly mitochondrial	1							Y	1291100	1325400	20.3191
orange1.1t00265.2	44.2659	3	5	NTMC2T4/NTMC2TYPE4; lipid binding	AT3G61050.2	77.97	N.A.	632	30.3 signalling.calcium	signalling	chlo:	M	ER	1							Y	19620000	10407000	23.7684
Cs7g22200.2	23.1929	3	4	AtRABH1b-yeast ypt6 homologue (dual localized - cytosol & golgi)	AT2G44610.1	92.31	2e-112	401	30.5 signalling.G-proteins	signalling	chlo:	_	none	1	AT2G44610.1		AT2G44610.1			2	Y	N.A.	N.A.	#VALUE!
Cs1g09280.1	23.3929	3	1	Ras-related GTP-binding protein (ATRAB18)	AT1G43890.3	86.36	3e-99	357	30.5 signalling.G-proteins	signalling	chlo:	S	none	1							Y	N.A.	N.A.	#VALUE!
Cs2g12120.1	85.9172	2	3	calcium-binding EF hand family protein	AT1G65540.1	72.36	N.A.	993	30.3 signalling.calcium	signalling	chlo:	M	mitochondrial	1	AT1G65540.1					1	Y	1155100	870460	19.9355
Cs2g15550.1	29.2394	2	2	14-3-3 protein GF14 mu (grf9) - plastid localization suggested	AT2G42590.3	82.51	4e-125	443	30.7 signalling.14-3-3 proteins	signalling	chlo:	_	none	1	AT2G42590	AT2G42590		AT2G42590	sp|Q96299|14339_ARATH	4	Y	3531000	2967000	21.6261
Cs2g09900.1	114.375	2		leucine-rich repeat family protein	AT4G20940.1	70.18	N.A.	1075	30.2.3 signalling.receptor kinases.leucine rich repeat III	signalling	chlo:	S	ER	1							Y	N.A.	N.A.	#VALUE!
Cs9g08050.1	69.9155	2		Encodes a leucine-rich repeat receptor kinase (LRR-RK) involved in the perception of phytosulfokine (PSK), which is a 5-aa tyrosine-sulfated peptide that primarily promotes cellular proliferation.	AT5G53890.1	32.22	4e-45	176	30.2.21 signalling.receptor kinases.lysine motif	signalling	chlo:	S	ER	1	AT5G53890.1			AT5G53890.1	tr|D8SN99|D8SN99_SELML	3	Y	1010400	645520	19.6233
orange1.1t00066.1	25.0774	1	2	RAB GTPase homolog A6B (RABA6b); FUNCTIONS IN: GTP binding, GTPase activity; INVOLVED IN: intracellular protein transport, signal transduction, nucleocytoplasmic transport, protein transport, small GTPase mediated signal transduction; LOCATED IN: intracellular; CONTAINS InterPro DOMAIN/s: Ran GTPase (InterPro:IPR002041), Ras (InterPro:IPR013753), Ras small GTPase, Ras type (InterPro:IPR003577), R…	AT1G18200.1	72.25	1e-89	325	30.5 signalling.G-proteins	signalling	chlo:	_	none	1							Y	N.A.	N.A.	#VALUE!
Cs5g02840.1	46.5145	1	1	calcium-dependent protein kinase (CDPK) - cytosol & nucleus	AT4G23650.1	81.82	N.A.	639	30.3 signalling.calcium	signalling	chlo:	_	none	1							Y	N.A.	1014200	#VALUE!
Cs7g27940.3	82.0923	1	1	Ypt/Rab-GAP domain of gyp1p superfamily protein	AT3G55020.1	73.59	N.A.	984	30.5 signalling.G-proteins	signalling	chlo:	_	none	1					tr|C5XP18|C5XP18_SORBI	1	Y	60605	60200	15.8823
Cs8g06800.1	225.005	1	1	Phosphatidylinositol 3- and 4-kinase family protein	AT1G49340.1	76.88	N.A.	3158	30.4 signalling.phosphinositides	signalling	chlo:	_	none	1	AT1G51040.1				sp|Q9C680|P4KA2_ARATH	2	Y	116060	N.A.	#VALUE!
Cs4g17360.3	19.9162	1	1	GTP-binding protein atran3 paralogue to At5g20010	AT5G55190.1	99.42	8e-102	365	30.5 signalling.G-proteins	signalling	chlo:	_	none	1					tr|Q9XG42|Q9XG42_GUITH	1	Y	N.A.	N.A.	#VALUE!
Cs8g14900.3	23.4033	1	1	Calcium-binding EF-hand family protein; FUNCTIONS IN: calcium ion binding; INVOLVED IN: biological_process unknown; LOCATED IN: cellular_component unknown; EXPRESSED IN: stem; CONTAINS InterPro DOMAIN/s: EF-Hand 1, calcium-binding site (InterPro:IPR018247), EF-HAND 2 (InterPro:IPR018249), EF-hand-like domain (InterPro:IPR011992), Calcium-binding EF-hand (InterPro:IPR002048); BEST Arabidopsis thal…	AT2G27480.1	49.25	7e-47	183	30.3 signalling.calcium	signalling	nucl:	C	none	1				AT3G10300.3		1	Y	N.A.	N.A.	#VALUE!
Cs8g17540.3	89.0926	1	1	PHOT1 (phototropin 1); kinase, some gets released to cytoplasm in blue light	AT3G45780.1	68.86	N.A.	815	30.11 signalling.light	signalling	nucl:	C	none	1					tr|F6GTW2|F6GTW2_VITVI	1	Y	N.A.	N.A.	#VALUE!
Cs3g25650.1	89.4083		2	calcium-binding EF hand family protein	AT1G05150.1	82.19	N.A.	1379	30.3 signalling.calcium	signalling	chlo:	M	none	1					sp|O23052|Y1515_ARATH	1	Y	N.A.	N.A.	#VALUE!
orange1.1t02347.1	94.9086	9	5	putative / Ca2+-ATPase	AT3G57330.1	77	N.A.	1382	30.3 signalling.calcium	signalling	plas:	S	ER		AT3G57330.1			AT3G57330.1	tr|B9H9I2|B9H9I2_POPTR	3	Y	26086000	27679000	24.6795
orange1.1t03904.1	37.2402	4	5	Putative chloroplast isoprene synthase (Fragment);(R)-limonene synthase 1; Myrcene synthase, chloroplastic	AT4G16740.2	37.61	8e-26	114	16.1.5 secondary metabolism.isoprenoids.terpenoids	secondary metabolism	chlo:	C	possibly plastid	3	AT4G16740.2				sp|Q93X23|MYRS_QUEIL	2	Y	N.A.	N.A.	#VALUE!
Cs3g11180.1	63.0743	1	1	zeta-carotene desaturase (ZDS)	AT3G04870.2	81.75	N.A.	971	16.1.4.3 secondary metabolism.isoprenoids.carotenoids.zeta-carotene desaturase	secondary metabolism	chlo:	C	plastid	3	AT3G04870.1	AT3G04870.2	AT3G04870.1	AT3G04870	tr|B9RES0|B9RES0_RICCO	5	Y	N.A.	N.A.	#VALUE!
Cs5g22980.1	70.3364	1	1	(R)-limonene synthase 1; Myrcene synthase, chloroplastic; (+)-alpha-pinene synthase, chloroplastic;	AT3G25830.1	45.16	9e-141	497	16.1.5 secondary metabolism.isoprenoids.terpenoids	secondary metabolism	chlo:	C	plastid	3	AT3G25830.1				sp|Q93X23|MYRS_QUEIL	2	Y	N.A.	N.A.	#VALUE!
Cs9g09750.1	32.1874	1	1	Encodes a novel member of the Fe(II)/ascorbate oxidase gene family; senescence-related gene.	AT1G17020.1	57.19	3e-92	335	16.8.4 secondary metabolism.flavonoids.flavonols	secondary metabolism	chlo:	_	none	1							Y	N.A.	N.A.	#VALUE!
orange1.1t04775.1	68.7267	9	9	(R)-limonene synthase 1; Myrcene synthase, chloroplastic; (+)-alpha-pinene synthase, chloroplastic;	AT3G25830.1	41.21	1e-122	437	16.1.5 secondary metabolism.isoprenoids.terpenoids	secondary metabolism	cyto:	_	none		AT3G25830.1				sp|Q93X23|MYRS_QUEIL	2	Y	N.A.	N.A.	#VALUE!
Cs8g07030.1	33.8735	7	8	1-hydroxy-2-methyl-butenyl 4-diphosphate reductase (HDR; previously ISPH, CLB6, lytB)	AT4G34350.1	77.63	9e-139	489	16.1.1.7 secondary metabolism.isoprenoids.non-mevalonate pathway.HDR	secondary metabolism	cyto:	_	none		AT4G34350	AT4G34350	AT4G34350	AT4G34350	tr|B3GEM6|B3GEM6_POPTR	5	Y	N.A.	N.A.	#VALUE!
Cs1g20530.1	77.0073	15	15	1-deoxy-D-xylulose 5-phosphate synthase (DXS1) - CLA1 (CLOROPLASTOS ALTERADOS 1)	AT4G15560.1	72.58	N.A.	1048	16.1.1.1 secondary metabolism.isoprenoids.non-mevalonate pathway.DXS	secondary metabolism	chlo:	C	plastid	3	AT4G15560.1	AT4G15560.1	AT4G15560.1	AT4G15560.1	tr|B9GZ72|B9GZ72_POPTR	5	Y	224330000	248060000	27.8136
orange1.1t03905.1	12.0317	1	1	(R)-limonene synthase 1; Myrcene synthase, chloroplastic; 1,8-cineole synthase, chloroplastic	AT3G25830.1	44.83	2e-13	70.9	16.1.5 secondary metabolism.isoprenoids.terpenoids	secondary metabolism	mito:	_	none		AT3G25830.1				sp|Q93X23|MYRS_QUEIL	2	Y	242040000	192550000	27.6857
Cs6g17510.1	39.9487	11	11	geranylgeranyl pyrophosphate synthase (GGPS1) / GGPP synthetase / farnesyltranstransferase	AT4G36810.1	66.22	2e-113	405	16.1.1.8* secondary metabolism.isoprenoids.non-mevalonate pathway.geranylgeranyl pyrophosphate synthase	secondary metabolism	cyto:	C	plastid	2	AT4G36810.1	AT4G36810.1	AT4G36810.1	AT4G36810.1	sp|Q94ID7|GGPPS_HEVBR	5	Y	184010000	183040000	27.4514
Cs8g16700.5	76.259	29	28	4-hydroxy-3-methylbutyl diphosphate synthase (HDS; also named GcpE, CLB4 or IspG)	AT5G60600.1	88.39	N.A.	1258	16.1.1.6 secondary metabolism.isoprenoids.non-mevalonate pathway.HDS	secondary metabolism	chlo:	C	possibly plastid	3	AT5G60600	AT5G60600	AT5G60600	AT5G60600	tr|D7SKY1|D7SKY1_VITVI	5	Y	116530000	119610000	26.8149
Cs3g04170.1	70.2126	18	20	(R)-limonene synthase 1; Myrcene synthase, chloroplastic; (+)-alpha-pinene synthase, chloroplastic;	AT3G25830.1	43.45	6e-135	478	16.1.5 secondary metabolism.isoprenoids.terpenoids	secondary metabolism	chlo:	C	possibly plastid	3	AT3G25830				sp|Q93X23|MYRS_QUEIL	2	Y	81268000	100690000	26.4308
Cs5g05440.1	51.2449	17	19	1-deoxy-D-xylulose 5-phosphate reductoisomerase (DXR; previously IspC)	AT5G62790.1	80.96	N.A.	785	16.1.1.2 secondary metabolism.isoprenoids.non-mevalonate pathway.DXR	secondary metabolism	cysk:	C	plastid	2	AT5G62790	AT5G62790	AT5G62790	AT5G62790	tr|B9RB24|B9RB24_RICCO	5	Y	81355000	98694000	26.4171
Cs5g28200.1	52.0856	9	11	1-hydroxy-2-methyl-butenyl 4-diphosphate reductase (HDR; previously ISPH, CLB6, lytB)	AT4G34350.1	75.75	N.A.	748	16.1.1.7 secondary metabolism.isoprenoids.non-mevalonate pathway.HDR	secondary metabolism	chlo:	C	plastid	3	AT4G34350.1	AT4G34350.1	AT4G34350.1	AT4G34350.1	tr|B9HRS2|B9HRS2_POPTR	5	Y	50570000	55967000	25.6649
Cs2g28970.1	46.6521	8	7	4-(cytidine 5'-diphospho)-2-C-methyl-D-erythritol kinase (CMK; previouly IspE,MECK,CMK,CMEK)	AT2G26930.1	78.67	2e-160	562	16.1.1.4 secondary metabolism.isoprenoids.non-mevalonate pathway.CMK	secondary metabolism	chlo:	M	possibly plastid	2	AT2G26930.1	AT2G26930.1	AT2G26930.1	AT2G26930.1	sp|P93841|ISPE_SOLLC	5	Y	40742000	43981000	25.3352
Cs5g03050.1	25.5596	4	3	2C-methyl-D-erythritol 2,4-cyclodiphosphate synthase (MDS)	AT1G63970.1	74.89	9e-89	323	16.1.1.5 secondary metabolism.isoprenoids.non-mevalonate pathway.MCS	secondary metabolism	chlo:	C	plastid	3	AT1G63970.1	AT1G63970.1	AT1G63970.1	AT1G63970.1	tr|A9PB62|A9PB62_POPTR	5	Y	28586000	33676000	24.887
Cs9g07820.1	38.2388	6	6	vte3 - MPBQ/MSBQ methyl transferase (also APG1 or E37)	AT3G63410.1	77.43	3e-146	514	16.1.3.3 secondary metabolism.isoprenoids.tocopherol biosynthesis.MPBQ/MSBQ methyltransferase	secondary metabolism	chlo:	C	plastid	3	AT3G63410	AT3G63410	AT3G63410	AT3G63410	tr|B9RTI4|B9RTI4_RICCO	5	Y	27433000	32040000	24.8214
Cs8g14250.1	43.8986	9	9	Although this enzyme is predicted to encode a strictosidine synthase (SS), it lacks a conserved catalytic glutamate residue found in active SS enzymes and it is not expected to have SS activity.	AT1G08470.1	72.66	5e-175	610	16.4.1 secondary metabolism.N misc.alkaloid-like	secondary metabolism	chlo:	S	ER	1							Y	26749000	32067000	24.8038
Cs3g01420.1	32.5722	5	3	Symbols: ISPD, ATMEPCT, MCT | ISPD; 2-C-methyl-D-erythritol 4-phosphate cytidylyltransferase | chr2:670878-673155 REVERSE	AT2G02500.1	67.88	4e-106	381	16.1.1.3 secondary metabolism.isoprenoids.non-mevalonate pathway.CMS	secondary metabolism	chlo:	C	plastid	3	AT2G02500.1	AT2G02500.1	AT2G02500.1	AT2G02500	tr|B9N0J7|B9N0J7_POPTR	5	Y	22719000	18650000	24.295
Cs5g11730.1	57.2832	8	7	Cytochrome P450 protein	AT5G07990.1	68.8	N.A.	730	16.8.3.3 secondary metabolism.flavonoids.dihydroflavonols.flavonoid 3-monooxygenase	secondary metabolism	chlo:	M	ER	1					tr|B9IF07|B9IF07_POPTR	1	Y	21618000	18817000	24.2656
Cs7g01710.3	61.053	10	7	9,10 (9',10') 9-cis-epoxycarotenoid dioxygenase (CCD1)	AT3G63520.1	80.34	N.A.	902	16.1.4.10 secondary metabolism.isoprenoids.carotenoids.carotenoid cleavage dioxygenase	secondary metabolism	cyto:	_	none		AT3G63520.1		AT3G63520.1		tr|D8SCD9|D8SCD9_SELML	3	Y	16965000	17037000	24.0191
orange1.1t03164.1	60.1542	9	8	cytochrome P450, family 706, subfamily A, polypeptide 4	AT4G12300.1	45.33	2e-131	466	16.8.3 secondary metabolism.flavonoids.dihydroflavonols	secondary metabolism	chlo:	_	none	1							Y	14989000	17667000	23.956
Cs4g07270.1	40.3751	4	4	strictosidine synthase family protein	AT3G51420.1	34.71	1e-51	200	16.4.1 secondary metabolism.N misc.alkaloid-like	secondary metabolism	chlo:	C	none	2							Y	17252000	15217000	23.9497
orange1.1t05236.1	48.7778	5	6	(R)-limonene synthase 1; Myrcene synthase, chloroplastic; (+)-alpha-pinene synthase, chloroplastic;	AT4G16730.1	42.29	4e-47	185	16.1.5 secondary metabolism.isoprenoids.terpenoids	secondary metabolism		_			AT4G16730.1				sp|Q93X23|MYRS_QUEIL	2	Y	8674300	14389000	23.4134
Cs4g19670.1	53.8706	1	3	tocopherol cyclase (VTE1)	AT4G32770.1	70.51	N.A.	694	16.1.3.4 secondary metabolism.isoprenoids.tocopherol biosynthesis.tocopherol cyclase	secondary metabolism	nucl:	M	none		AT4G32770.1	AT4G32770.1	AT4G32770.1	AT4G32770.1	tr|B9RS29|B9RS29_RICCO	5	Y	7330700	7639000	22.8352
Cs5g18040.1	22.5115	1	1	quercetin 3-O-methyltransferase 1/ caffeic acid/5-hydroxyferulic acid O-methyltransferase (OMT1) -dual localized in cytosol & nucleus	AT5G54160.1	46.41	5e-43	171	16.2.1.9 secondary metabolism.phenylpropanoids.lignin biosynthesis.COMT	secondary metabolism	chlo:	_	none	1					sp|Q9FK25|OMT1_ARATH	1	Y	4823200	8850800	22.6395
Cs5g04880.2	45.6396	3	2	Symbols: ALDH10A8 | ALDH10A8; 3-chloroallyl aldehyde dehydrogenase/ oxidoreductase | chr1:28139009-28142744 REVERSE	AT1G74920.1	82.63	N.A.	892	16.4.2.1 secondary metabolism.N misc.betaine.betaine-aldehyde dehydrogenase	secondary metabolism	chlo:	S	ER	1	AT1G74920				sp|Q9S795|BADH1_ARATH	2	Y	7440200	5183200	22.5662
Cs6g02690.1	34.4774	5	4	isopentenyl diphosphate isomerase (IPP1) - dual localized plastid & cytosol	AT5G16440.1	81.06	9e-126	446	16.1.2.7 secondary metabolism.isoprenoids.mevalonate pathway.isopentenyl pyrophosphate:dimethyllallyl pyrophosphate isomerase	secondary metabolism	chlo:	C	plastid	3	AT5G16440	AT5G16440	AT5G16440		tr|C6K8M2|C6K8M2_SOLLC	4	Y	5809000	5897100	22.4807
Cs3g17160.1	76.7364	5	5	ATR1 (P450 REDUCTASE 1)	AT4G24520.1	75.8	N.A.	1087	16.2 secondary metabolism.phenylpropanoids	secondary metabolism	chlo:	_	none	1							Y	5670700	5861200	22.4589
orange1.1t03165.1	59.9911	3	4	cytochrome P450, family 706, subfamily A, polypeptide 4	AT4G12300.1	45.96	4e-136	481	16.8.3 secondary metabolism.flavonoids.dihydroflavonols	secondary metabolism	chlo:	_	none	1							Y	2964300	7274700	22.1469
Cs5g09450.1	49.4559	5	3	cytochrome P450, family 706, subfamily A, polypeptide 4	AT4G12300.1	59.89	1e-132	469	16.8.3 secondary metabolism.flavonoids.dihydroflavonols	secondary metabolism	chlo:	_	possibly plastid	2							Y	3682500	6403100	22.2113
Cs3g16210.1	101.04	8	9	(-)-germacrene D synthase; Germacrene-D synthase; Valencene synthase	AT4G16740.2	41.34	3e-43	171	16.1.5 secondary metabolism.isoprenoids.terpenoids	secondary metabolism	chlo:	M	mitochondrial	1	AT4G16740.2				tr|B9SBU9|B9SBU9_RICCO	2	Y	3299300	6767300	22.1719
Cs5g30590.1	37.8477	6	5	vte3 - MPBQ/MSBQ methyl transferase (also APG1 or E37)	AT3G63410.1	79.13	3e-148	521	16.1.3.3 secondary metabolism.isoprenoids.tocopherol biosynthesis.MPBQ/MSBQ methyltransferase	secondary metabolism	chlo:	C	plastid	3	AT3G63410	AT3G63410	AT3G63410	AT3G63410	tr|B9S4P9|B9S4P9_RICCO	5	Y	4030900	3577800	21.8567
Cs7g09930.1	35.5992	2	3	b-keto acyl reductase (GLOSSY8)	AT1G67730.1	65.94	8e-130	459	16.7 secondary metabolism.wax	secondary metabolism	chlo:	S	ER	1							Y	3779000	3148300	21.7179
orange1.1t02788.1	58.6108		2	Cytochrome P450 protein	AT5G07990.1	41.88	6e-112	401	16.8.3.3 secondary metabolism.flavonoids.dihydroflavonols.flavonoid 3-monooxygenase	secondary metabolism	chlo:	M	ER	1							Y	1185500	3205000	20.8945
orange1.1t03956.1	41.9729	1	3	strictosidine synthase family protein	AT3G57030.1	64.69	4e-150	527	16.4.1 secondary metabolism.N misc.alkaloid-like	secondary metabolism	chlo:	S	ER	1							Y	1082100	2283600	20.5841
orange1.1t04499.1	58.2997	2	1	Cytochrome P450 protein	AT5G07990.1	39.76	8e-107	384	16.8.3.3 secondary metabolism.flavonoids.dihydroflavonols.flavonoid 3-monooxygenase	secondary metabolism	chlo:	M	ER	1					tr|B9IF07|B9IF07_POPTR	1	Y	1929600	1268200	20.5771
Cs1g17390.1	58.0868	2	2	Cytochrome P450 protein	AT5G07990.1	42.19	6e-117	418	16.8.3.3 secondary metabolism.flavonoids.dihydroflavonols.flavonoid 3-monooxygenase	secondary metabolism	chlo:	M	ER	1					tr|B9IF07|B9IF07_POPTR	1	Y	961050	856350	19.791
Cs2g19180.1	41.3144	2	1	acetyl-CoA C-acyltransferase (ACAT2.1)	AT5G48230.2	86.07	N.A.	684	16.1.2.1 secondary metabolism.isoprenoids.mevalonate pathway.acetyl-CoA C-acyltransferase	secondary metabolism	chlo:	_	none	1				AT5G48230.2		1	Y	922890	539110	19.428
Cs9g02320.2	47.6052	1	1	3-chloroallyl aldehyde dehydrogenase (ALDH22a1)	AT3G66658.2	84.2	N.A.	768	16.4.2.1 secondary metabolism.N misc.betaine.betaine-aldehyde dehydrogenase	secondary metabolism	chlo:	_	none	1							Y	771310	337730	18.9612
Cs2g14720.1	42.595	1	1	Chalcone and stilbene synthase family protein	AT5G13930.1	85.6	N.A.	707	16.8.2.1 secondary metabolism.flavonoids.chalcones.naringenin-chalcone synthase	secondary metabolism	chlo:	_	none	1					tr|Q06YU8|Q06YU8_9BRAS	1	Y	540860	450890	18.9137
Cs1g17410.1	57.9948	1	1	Cytochrome P450 protein	AT5G07990.1	41.21	1e-113	407	16.8.3.3 secondary metabolism.flavonoids.dihydroflavonols.flavonoid 3-monooxygenase	secondary metabolism	chlo:	M	ER	1					tr|B9IF07|B9IF07_POPTR	1	Y	211210	195150	17.6313
Cs6g13340.5	64.5058	1	1	carotenoid isomerase CRTISO	AT1G06820.1	87.09	N.A.	779	16.1.4 secondary metabolism.isoprenoids.carotenoids	secondary metabolism	chlo:	C	none	2	AT1G06820	AT1G06820	AT1G06820		tr|B9SDN0|B9SDN0_RICCO	4	Y	N.A.	129520	#VALUE!
Cs2g30390.1	63.6879	7	4	sulphite reductase	AT5G04590.1	79.35	N.A.	1060	14.3 S-assimilation.sulfite redox	S-assimilation	chlo:	C	plastid	3	AT5G04590.1	AT5G04590.1	AT5G04590.1	gi|3721540|dbj|BAA33531.1|	tr|B9GEZ6|B9GEZ6_POPTR	5	Y	6181700	4657100	22.3553
Cs3g25910.1	53.4587	2	3	ATPsulfurylase-2 (APS2)	AT1G19920.1	76.89	N.A.	780	14.1 S-assimilation.APS	S-assimilation	chlo:	M	mitochondrial	1	AT1G19920.1		AT1G19920.1		sp|Q43870|APS2_ARATH	3	Y	3291800	4637100	21.8976
Cs5g26680.1	23.0136	1	1	Encodes adenosine-5'-phosphosulfate kinase. Provides activated sulfate for sulfation of secondary metabolites, including the glucosinolates. Essential for pollen viability.	AT2G14750.1	70.87	2e-88	318	14.15 S-assimilation.AKN	S-assimilation	chlo:	_	none	1	AT2G14750.1	AT2G14750.1			tr|B9GIA1|B9GIA1_POPTR	3	Y	N.A.	N.A.	#VALUE!
Cs6g15550.1	24.4189	8	6	Peroxiredoxin IIE (PrxII E)	AT3G52960.1	63.03	7e-80	293	21.5 redox.periredoxins	redox & stress	chlo:	C	plastid	3	AT3G52960	AT3G52960	AT3G52960	AT3G52960	tr|A9P8D8|A9P8D8_POPTR	5	Y	98849000	91029000	26.4993
Cs3g19810.1	41.9793	4	6	thylakoid bound APX	AT1G77490.1	72.55	1e-154	543	21.2.1 redox.ascorbate and glutathione.ascorbate	redox & stress	chlo:	C	plastid	3	AT1G77490.1	AT1G77490.1	AT1G77490.1	AT1G77490.1	tr|F6H0K6|F6H0K6_VITVI	5	Y	6952600	7195000	22.7538
Cs1g07120.1	19.6842	4	5	thioredoxin m4	AT3G15360.1	54.59	1e-49	192	21.1 redox.thioredoxin	redox & stress	chlo:	C	plastid	3	AT3G15360.1	AT3G15360.1	AT3G15360.1	AT3G15360.1	tr|B9HZV8|B9HZV8_POPTR	5	Y	17937000	19266000	24.148
Cs6g13880.3	25.7074	4	4	2-Cys Peroxiredoxin B (Prx B)	AT5G06290.1	87.21	4e-86	314	21.5 redox.periredoxins	redox & stress	chlo:	C	plastid	3	AT5G06290	AT5G06290	AT5G06290	AT5G06290	tr|A9PEL1|A9PEL1_POPTR	5	Y	57252000	67343000	25.8879
Cs6g13880.3	25.7074	4	4	2-Cys Peroxiredoxin B (Prx B)	AT5G06290.1	87.21	4e-86	314	21.5 redox.periredoxins	redox & stress	chlo:	C	plastid	3	AT5G06290	AT5G06290	AT5G06290	AT5G06290	tr|A9PEL1|A9PEL1_POPTR	5	Y	N.A.	N.A.	#VALUE!
Cs5g03080.4	41.8266	2		monodehydroascorbate reductase (MDHAR) (dual mito & chloro)	AT1G63940.2	77.46	3e-171	597	21.2.1 redox.ascorbate and glutathione.ascorbate	redox & stress	chlo:	C	plastid	3	AT1G63940.2	AT1G63940.2	AT1G63940.1	AT1G63940.2	tr|A9PHT1|A9PHT1_POPTR	5	Y	805850	N.A.	#VALUE!
Cs4g06940.1	23.5981	1	1	Peroxiredoxin Q (Prx Q) (monomeric)	AT3G26060.1	71.03	4e-81	297	21.5 redox.periredoxins	redox & stress	chlo:	C	plastid	3	AT3G26060	AT3G26060	AT3G26060	AT3G26060	sp|Q6QPJ6|PRXQ_POPJC	5	Y	1982300	2403900	21.0578
Cs7g13660.1	21.4294	1	1	thioredoxin x (Trx X)	AT1G50320.1	54.92	1e-52	202	21.1 redox.thioredoxin	redox & stress	chlo:	C	possibly plastid	3	AT1G50320.1	AT1G50320.1	AT1G50320.1	AT1G50320.1	tr|F6HIN7|F6HIN7_VITVI	5	Y	406730	809660	19.1303
Cs5g19890.2	108.916	1	1	Disease resistance protein (TIR-NBS-LRR class) family	AT4G12010.1	37.04	6e-164	575	20.1.7 stress.biotic.PR-proteins	redox & stress	chlo:	C	possibly plastid	3							Y	N.A.	N.A.	#VALUE!
Cs7g06520.1	27.0077		2	glutathione peroxidase 7 (GPX 7)	AT4G31870.1	69.29	5e-90	327	21.2.2 redox.ascorbate and glutathione.glutathione	redox & stress	chlo:	C	plastid	3	AT4G31870	AT4G31870			sp|O24296|GPX1_PEA	3	Y	7124100	6915300	22.7428
Cs5g28410.2	25.1349	4	2	hemoglobin 1	AT2G16060.1	78.38	2e-66	248	21.3 redox.heme	redox & stress	chlo:	_	possibly plastid	2							Y	17504000	10261000	23.6759
Cs5g28410.2	25.1349	4	2	hemoglobin 1	AT2G16060.1	78.38	2e-66	248	21.3 redox.heme	redox & stress	chlo:	_	possibly plastid	2							Y	N.A.	N.A.	#VALUE!
Cs2g20430.1	46.8351	10	11	Encodes a protein disulfide isomerase-like (PDIL) protein, a member of a multigene family within the thioredoxin (TRX) superfamily. Transcript levels for this gene are up-regulated in response to three different chemical inducers of ER stress (dithiothreitol, beta-mercaptoethanol, and tunicamycin). AtIRE1-2 does not appear to be required for this response, but the atbzip60 mutant has a diminished…	AT1G04980.1	73.84	N.A.	682	21.1 redox.thioredoxin	redox & stress	chlo:	S	ER	1							Y	59342000	58975000	25.8181
Cs6g11260.1	103.657	10	10	HSP70 (not plastid)	AT4G16660.1	70.27	N.A.	1235	20.2.1 stress.abiotic.heat	redox & stress	chlo:	S	ER	1	AT4G16660			AT4G16660	tr|F6HS86|F6HS86_VITVI	3	Y	11250000	9559300	23.3059
Cs5g33860.1	42.5379	9	10	thioredoxin family protein (ATPDIL2-1/MEE30/UNE5; PDI-LIKE 2-1)	AT2G47470.1	77.31	4e-156	547	21.1 redox.thioredoxin	redox & stress	chlo:	_	none	1							Y	136370000	150570000	27.0944
Cs9g10300.1	69.96	9	8	dehydration-responsive protein-related	AT1G04430.2	81.89	N.A.	1069	20.2.3 stress.abiotic.drought/salt	redox & stress	chlo:	S	possibly ER	1							Y	16609000	16277000	23.9709
Cs7g16410.1	31.1439	7	7	NADH-cytochrome b5 reductase (ATCBR)	AT5G17770.1	83.27	9e-134	472	21.99 redox.misc	redox & stress	chlo:	S	none	1							Y	102700000	93072000	26.5429
Cs8g19490.1	18.2703	6	5	17.8 kDa class I heat shock protein (HSP17.8-CI)	AT1G07400.1	70.91	8e-62	232	20.2.1 stress.abiotic.heat	redox & stress	cyto:	C	none	1							Y	N.A.	N.A.	#VALUE!
Cs8g19410.1	18.2204	5	3	universal stress protein (USP)	AT3G53990.1	61.94	9e-53	202	20.2.2 stress.abiotic.cold	redox & stress	chlo:	_	none	1							Y	9406300	7636600	23.0148
Cs1g08920.1	104.195	4	4	nucleoside diphosphate kinase type 1 (NDPK1) gene, complete	AT4G09320.1	70.49	4e-20	97.4	21.1 redox.thioredoxin	redox & stress	chlo:	_	none	1	AT4G09320.1		AT4G09320.1	AT4G09320.1	tr|A9PGV1|A9PGV1_POPTR	4	Y	6797800	2247300	21.8982
Cs1g12560.1	26.7959	4		HSP20-like chaperones superfamily protein; FUNCTIONS IN: molecular_function unknown; INVOLVED IN: response to high light intensity, response to hydrogen peroxide, response to heat; LOCATED IN: mitochondrion; EXPRESSED IN: 6 plant structures; EXPRESSED DURING: 4 anthesis, petal differentiation and expansion stage; CONTAINS InterPro DOMAIN/s: Heat shock protein Hsp20 (InterPro:IPR002068), HSP20-lik…	AT1G52560.1	61.07	4e-76	280	20.2.1 stress.abiotic.heat	redox & stress	chlo:	M	possibly mitochondrial	1				AT1G52560.1		1	Y	4228100	8678800	22.5303
Cs1g13010.1	69.5649	3	3	Disease resistance protein (CC-NBS-LRR class) family	AT5G63020.1	44.3	2e-142	503	20.1.7 stress.biotic.PR-proteins	redox & stress	chlo:	_	none	1							Y	615730	916020	19.5185
Cs9g14690.1	23.3567	3	3	AtHSP23.6-mito mRNA, nuclear gene encoding mitochondrial	AT4G25200.1	61.57	4e-63	237	20.2.1 stress.abiotic.heat	redox & stress	chlo:	M	mitochondrial	1	AT4G25200				tr|B7ZEP5|B7ZEP5_PEA	2	Y	21214000	26882000	24.5093
Cs2g07350.1	14.1111	2	2	thioredoxin (CXXS1)	AT1G11530.1	69.03	9e-44	171	21.1 redox.thioredoxin	redox & stress	chlo:	_	none	1							Y	17671000	20140000	24.1692
Cs3g22310.1	42.791	2	2	ATPDIL5-2 (PDI-LIKE 5-2); thiol-disulfide exchange intermediate	AT1G35620.1	71.6	1e-145	513	21.1 redox.thioredoxin	redox & stress	chlo:	S	ER	1							Y	5799600	4846600	22.338
Cs8g02770.1	47.1872	2	1	senescence/dehydration-associated protein-related (ERD7)	AT2G17840.1	60.31	6e-151	530	20.2.3 stress.abiotic.drought/salt	redox & stress	cyto:	C	none	1				AT2G17840		1	Y	N.A.	1777700	#VALUE!
Cs1g13190.1	15.3749	2	1	glutaredoxin 4 (GRX4)	AT3G15660.2	66.67	2e-42	167	21.4 redox.glutaredoxins	redox & stress	chlo:	M	mitochondrial	1		AT3G15660		AT3G15660		2	Y	N.A.	N.A.	#VALUE!
Cs5g22730.1	130.9	1	3	NB-ARC domain-containing disease resistance protein; FUNCTIONS IN: protein binding; INVOLVED IN: apoptosis, defense response; LOCATED IN: endomembrane system; EXPRESSED IN: 23 plant structures; EXPRESSED DURING: 14 growth stages; CONTAINS InterPro DOMAIN/s: Leucine-rich repeat-containing protein (InterPro:IPR015766), NB-ARC (InterPro:IPR002182), Leucine-rich repeat (InterPro:IPR001611), Disease r…	AT3G14470.1	38.08	6e-157	552	20.1.7 stress.biotic.PR-proteins	redox & stress	chlo:	M	possibly mitochondrial	1							Y	362180	561040	18.782
Cs4g17550.1	36.0135	1	2	NADH-cytochrome b5 reductase	AT5G20080.1	78.05	2e-154	541	21.99 redox.misc	redox & stress	chlo:	_	possibly mitochondrial	1							Y	N.A.	2703700	#VALUE!
Cs1g13050.1	64.5321	1	2	Disease resistance protein (CC-NBS-LRR class) family	AT5G63020.1	42.44	6e-125	444	20.1.7 stress.biotic.PR-proteins	redox & stress	chlo:	_	none	1							Y	N.A.	N.A.	#VALUE!
Cs1g24740.2	13.0988	1	1	encodes a cytosolic thioredoxin that reduces disulfide bridges of target proteins by the reversible formation of a disulfide bridge between two neighboring Cys residues present in the active site. Thioredoxins have been found to regulate a variety of biological reactions in prokaryotic and eukaryotic cells.	AT3G51030.1	85.84	3e-55	209	21.1 redox.thioredoxin	redox & stress	chlo:	_	none	1					tr|A9PB87|A9PB87_POPTR	1	Y	10688000	13738000	23.5306
Cs2g04500.3	52.3092	1	1	UV-B and ozone similarly regulated protein 1 UOS1 (Pisum sativum)	AT4G18810.1	81.59	N.A.	815	20.2.99 stress.abiotic.unspecified	redox & stress	chlo:	_	none	1	AT4G18810.1	AT4G18810.1	AT4G18810.1	AT4G18810.1	tr|B9H2F0|B9H2F0_POPTR	5	Y	N.A.	N.A.	#VALUE!
Cs2g23170.4	43.8487	1	1	Encodes a protein disulfide isomerase-like (PDIL) protein, a member of a multigene family within the thioredoxin (TRX) superfamily. Unlike several other PDI family members, transcript levels for this gene are not up-regulated in response to three different chemical inducers of ER stress (dithiothreitol, beta-mercaptoethanol, and tunicamycin).	AT4G27080.1	83.05	1e-23	107	21.1 redox.thioredoxin	redox & stress	cyto:	_	possibly plastid	1							Y	N.A.	N.A.	#VALUE!
Cs3g09200.1	12.5386		2	similar to DAD1	AT1G32210.1	88.7	3e-55	209	20.1 stress.biotic	redox & stress	chlo:	_	possibly mitochondrial	1							Y	81076000	93712000	26.3773
Cs5g11720.2	92.4339	3	2	ClpB1	AT1G74310.1	90.53	N.A.	1515	20.2.1 stress.abiotic.heat	redox & stress	cyto:	_	none		AT1G74310.1		AT1G74310.1	AT1G74310.1	sp|P42730|CLPB1_ARATH	4	Y	284750	361780	18.292
Cs5g03830.2	25.0827	2	2	glutathione peroxidase 6 (ATGPX6)	AT4G11600.1	81.1	2e-77	285	21.2.2 redox.ascorbate and glutathione.glutathione	redox & stress	mito:	M	mitochondrial		AT4G11600			AT4G11600	tr|B9GWH5|B9GWH5_POPTR	3	Y	7500800	5794900	22.6525
Cs5g31640.1	19.0487	2	1	Symbols: ATGPX6, PHGPX, LSC803 | ATGPX6 (GLUTATHIONE PEROXIDASE 6); glutathione peroxidase | chr4:7009769-7011375 REVERSE	AT4G11600.1	72.78	1e-90	266	21.2.2 redox.ascorbate and glutathione.glutathione	redox & stress	nucl:	_	none		AT4G11600			AT4G11600	tr|B9GWH5|B9GWH5_POPTR	3	Y	N.A.	N.A.	#VALUE!
Cs4g08220.1	80.0188	10	12	Hsp90-4	AT5G56000.1	91.56	N.A.	1208	20.2.1 stress.abiotic.heat	redox & stress	cyto:	_	none				AT5G56000.1	AT5G56010.1	sp|O03986|HS904_ARATH	3	Y	12845000	21772000	23.9953
orange1.1t00226.1	80.6577	15	14	transketolase-2 (TKL-2)	AT2G45290.1	82.27	N.A.	1289	1.3.8 PS.calvin cyle.transketolase	PS	chlo:	C	plastid	3	AT2G45290.1	AT2G45290.1	AT2G45290.1	AT2G45290.1	tr|G8EX76|G8EX76_CUCSA	5	Y	120910000	101870000	26.7258
orange1.1t03280.1	49.4154	10	9	phosphoglycerate kinase-1 (PGK-2)	AT1G56190.1	85.96	N.A.	798	1.3.3 PS.calvin cyle.phosphoglycerate kinase	PS	chlo:	C	plastid	3	AT1G56190	AT1G56190	AT1G56190	AT1G56190	tr|B9HY29|B9HY29_POPTR	5	Y	13464000	14136000	23.7177
Cs6g18680.1	20.2542	9	9	Rubisco small subunit 3b (RBCS-3B)	AT5G38410.1	75.56	7e-79	289	1.3.2 PS.calvin cyle.rubisco small subunit	PS	chlo:	C	plastid	3	AT5G38410	AT5G38410	AT5G38410	AT5G38410	tr|A9PJL4|A9PJL4_9ROSI	5	Y	346960000	361790000	28.4004
Cs8g08710.2	42.774	9	8	fructose-bisphosphate aldolase-2 (SFBA-2)	AT4G38970.1	86.18	N.A.	705	1.3.6 PS.calvin cyle.aldolase	PS	chlo:	C	possibly plastid	3	AT4G38970	AT4G38970	AT4G38970	AT4G38970	tr|F6GWQ0|F6GWQ0_VITVI	5	Y	60917000	62237000	25.8758
Cs3g27520.2	47.9729	8	9	glyceraldehyde-3-phosphate dehydrogenase B (GAPB)	AT1G42970.1	84.99	N.A.	770	1.3.4 PS.calvin cyle.GAP	PS	chlo:	C	plastid	3	AT1G42970.1	AT1G42970.1	AT1G42970.1	AT1G42970.1	tr|B9H5U1|B9H5U1_POPTR	5	Y	14057000	21497000	24.0512
Cs2g13410.1	43.0071	8	7	fructose-bisphosphate aldolase-3 (SFBA-3)	AT2G01140.1	85.82	N.A.	703	1.3.6 PS.calvin cyle.aldolase	PS	chlo:	C	plastid	3	AT2G01140.1	AT2G01140.1	AT2G01140.1	AT2G01140.1	sp|Q9ZU52|ALFC3_ARATH	5	Y	52009000	64552000	25.7881
Cs2g14940.1	42.7463	8	7	glyceraldehyde 3-phosphate dehydrogenase A-1 (GAPA-1)	AT3G26650.1	86.17	N.A.	658	1.3.4 PS.calvin cyle.GAP	PS	chlo:	C	plastid	3	AT3G26650.1	AT3G26650.1	AT3G26650.1	gi|120661|sp|P09043.1|G3PA_TOBAC	sp|P12858|G3PA_PEA	5	Y	15109000	12491000	23.7116
Cs5g18620.2	31.4414	7	6	LHCII-5 - CP26	AT4G10340.1	83.69	5e-121	430	1.1.1.1 PS.lightreaction.photosystem II.LHC-II	PS	chlo:	C	plastid	3	AT4G10340.1	AT4G10340.1	AT4G10340.1	AT4G10340.1	tr|B9S1T5|B9S1T5_RICCO	5	Y	89770000	77370000	26.3125
Cs1g23450.1	35.355	6	7	psbO OEC33-like	AT3G50820.1	79.88	9e-161	562	1.1.1.2 PS.lightreaction.photosystem II.PSII polypeptide subunits	PS	chlo:	C	plastid	3	AT3G50820.1	AT3G50820.1	AT3G50820.1	AT3G50820.1	tr|A9PHA9|A9PHA9_POPTR	5	Y	41739000	46878000	25.3987
Cs2g03780.1	28.0209	6	6	LHCII-1.2 - 100% identical to lhcb-1.1,3-mature	AT1G29920.1	85.39	2e-130	461	1.1.1.1 PS.lightreaction.photosystem II.LHC-II	PS	chlo:	C	plastid	3	AT1G29920.1	AT1G29920.1	AT1G29910.1	gi|115825|sp|P07369.1|CB2G_SOLLC	tr|B9S155|B9S155_RICCO	5	Y	656420000	761220000	29.3969
Cs7g31800.3	46.9324	6	6	Rubisco activase	AT2G39730.3	79.45	N.A.	718	1.3.13 PS.calvin cyle.rubisco interacting	PS	chlo:	C	plastid	3	AT2G39730.3	AT2G39730.3	AT2G39730.2	AT2G39730.2	tr|Q06B51|Q06B51_ACERU	5	Y	14876000	15910000	23.875
Cs2g07330.1	24.8341	5	5	psbQ OEC16-like Tat lTP	AT4G05180.1	71.49	3e-92	334	1.1.1.2 PS.lightreaction.photosystem II.PSII polypeptide subunits	PS	chlo:	C	plastid	3	AT4G05180.1	AT4G05180.1	AT4G05180.1	AT4G05180.1	tr|A9PF82|A9PF82_POPTR	5	Y	69292000	63354000	25.9816
orange1.1t03504.1	26.9759	4	6	LHCII-6 - CP24	AT1G15820.1	80.23	2e-116	415	1.1.1.1 PS.lightreaction.photosystem II.LHC-II	PS	chlo:	C	plastid	3	AT1G15820.1	AT1G15820.1	AT1G15820.1	AT1G15820.1	tr|D1MWY9|D1MWY9_CITLA	5	Y	29691000	24182000	24.6755
Cs7g18780.1	27.8501	3	4	PsbP-1 OEC23 Tat lTP (model with cTP)	AT1G06680.1	76.98	9e-114	406	1.1.1.2 PS.lightreaction.photosystem II.PSII polypeptide subunits	PS	chlo:	C	plastid	3	AT1G06680	AT1G06680	AT1G06680	AT1G06680	tr|A9PHM0|A9PHM0_POPTR	5	Y	57232000	47473000	25.6355
Cs6g08260.1	31.5312	3	3	LHCII-4.2 - CP29 - model .2 is better than model .1	AT3G08940.2	82.55	3e-133	471	1.1.1.1 PS.lightreaction.photosystem II.LHC-II	PS	chlo:	C	plastid	3	AT3G08940.2	AT3G08940.2	AT3G08940.2	AT3G08940.2	tr|B9SQ36|B9SQ36_RICCO	5	Y	13810000	9080300	23.4168
Cs2g19680.1	28.6904	2	4	LHCII-2.1	AT2G05100.1	91.32	1e-144	508	1.1.1.1 PS.lightreaction.photosystem II.LHC-II	PS	chlo:	C	plastid	3	AT2G05100.1	AT2G05100.1		AT2G05100.1	tr|B9T0C1|B9T0C1_RICCO	4	Y	69890000	71452000	26.0745
Cs1g06360.1	28.9146	2	3	LHCII-3	AT5G54270.1	86.79	8e-136	479	1.1.1.1 PS.lightreaction.photosystem II.LHC-II	PS	chlo:	C	plastid	3	AT5G54270.1	AT5G54270.1	AT5G54270.1	AT5G54270.1	tr|B9SID9|B9SID9_RICCO	5	Y	23738000	19896000	24.3733
Cs9g06660.1	22.8728	2	1	psaD-1 subunit II - stromal side-tight	AT1G03130.1	76.47	1e-83	305	1.1.2.2 PS.lightreaction.photosystem I.PSI polypeptide subunits	PS	chlo:	C	plastid	3	AT1G03130.1	AT1G03130.1	AT1G03130.1	AT1G03130.1	tr|B9RSQ3|B9RSQ3_RICCO	5	Y	34040000	21018000	24.6729
Cs7g27290.1	26.5455	1	2	LHCI-1-1 - LHCI-730	AT3G54890.1	85.48	9e-113	402	1.1.2.1 PS.lightreaction.photosystem I.LHC-I	PS	chlo:	C	plastid	3	AT3G54890.1	AT3G54890.1	AT3G54890.1	AT3G54890.1	tr|I1JCY0|I1JCY0_SOYBN	5	Y	25910000	25209000	24.6072
Cs1g09140.2	17.1738	1	1	psaN - TAT LTP	AT5G64040.2	67.76	8e-51	196	1.1.2.2 PS.lightreaction.photosystem I.PSI polypeptide subunits	PS	chlo:	C	plastid	3	AT5G64040.2	AT5G64040.2	AT5G64040.1	AT5G64040.2	tr|B9HES1|B9HES1_POPTR	5	Y	20624000	18184000	24.207
Cs5g10800.2	23.7231	1	1	LHCI-4 - LHCI-730	AT3G47470.1	83.49	1e-103	372	1.1.2.1 PS.lightreaction.photosystem I.LHC-I	PS	chlo:	C	plastid	3	AT3G47470.1	AT3G47470.1	AT3G47470.1	AT3G47470.1	tr|A5AEI0|A5AEI0_VITVI	5	Y	21584000	13362000	24.0175
Cs5g15450.1	14.0703	1	1	psbR	AT1G79040.1	81.43	1e-58	221	1.1.1.2 PS.lightreaction.photosystem II.PSII polypeptide subunits	PS	chlo:	C	plastid	3	AT1G79040.1	AT1G79040.1	AT1G79040.1	AT1G79040.1	sp|P27202|PSBR_ARATH	5	Y	N.A.	N.A.	#VALUE!
Cs2g10620.1	24.9393	5	5	psaF- subunit III - LTP - hydrophobic	AT1G31330.1	76.62	4e-99	357	1.1.2.2 PS.lightreaction.photosystem I.PSI polypeptide subunits	PS	mito:	C	plastid	2	AT1G31330.1	AT1G31330.1	AT1G31330.1	AT1G31330.1	tr|B9RRQ0|B9RRQ0_RICCO	5	Y	49739000	53519000	25.6207
Cs1g25510.3	37.697	5	3	FNR-2 (interaction with Cytf, maybe also AT5G66190)	AT1G20020.1	81.31	9e-166	579	1.1.7 PS.lightreaction.ferredoxin reductase	PS	chlo:	_	none	1	AT1G20020	AT1G20020	AT1G20020	AT1G20020	tr|Q9M4D2|Q9M4D2_CAPAN	5	Y	13541000	12632000	23.6407
Cs7g22860.2	17.2615	3	1	glycine cleavage system H protein	AT1G32470.1	76.51	2e-69	257	1.2.4.4 PS.photorespiration.glycine cleavage.H protein	PS	chlo:	M	mitochondrial	1	AT1G32470.1			AT1G32470.1	tr|A9PG07|A9PG07_POPTR	3	Y	N.A.	7584600	#VALUE!
Cs7g22860.2	17.2615	3	1	glycine cleavage system H protein	AT1G32470.1	76.51	2e-69	257	1.2.4.4 PS.photorespiration.glycine cleavage.H protein	PS	chlo:	M	mitochondrial	1	AT1G32470.1			AT1G32470.1	tr|A9PG07|A9PG07_POPTR	3	Y	N.A.	N.A.	#VALUE!
Cs2g22650.3	22.3013	1	2	petC - Rieske Fe-S protein	AT4G03280.1	77.78	3e-83	304	1.1.3 PS.lightreaction.cytochrome b6/f	PS	chlo:	M	mitochondrial	1	AT4G03280.1	AT4G03280.1	AT4G03280.1	AT4G03280.1	tr|F6HTI7|F6HTI7_VITVI	5	Y	3221200	3580100	21.6954
Cs3g06180.2	23.0586	5	4	LHCI-3 - LHCI-680A CAB4	AT1G61520.2	89.81	4e-106	380	1.1.2.1 PS.lightreaction.photosystem I.LHC-I	PS	cyto:	_	none		AT1G61520.2	AT1G61520.2	AT1G61520.1	AT1G61520.2	sp|P27522|CB13_SOLLC	5	Y	64073000	67322000	25.9689
Cs5g15000.1	40.7285	11	11	glycolate oxidase-1 (GOX-1) - peroxisome & plastid	AT3G14420.2	90.76	N.A.	673	1.2.2 PS.photorespiration.glycolate oxydase	PS	cyto:	_	none		AT3G14420.5	AT3G14420.2	AT3G14420.1	AT3G14420.1	tr|B9I1W2|B9I1W2_POPTR	5	Y	50691000	54147000	25.6428
gi|113952630	52.4855	17	19	ribulose-1,5-bisphosphate carboxylase/oxygenase large subunit [Citrus sinensis]						PS											Y	651290000	803830000	29.4305
gi|113952607	55.4521	9	9	ATP synthase CF1 alpha subunit [Citrus sinensis]						PS											Y	20380000	20408000	24.2816
gi|113952629	53.6029	8	10	ATP synthase CF1 beta subunit [Citrus sinensis]						PS											Y	13049000	14542000	23.7156
gi|113952621	82.3137	6	4	photosystem I P700 apoprotein A2 [Citrus sinensis]						PS											Y	28574000	26185000	24.7052
gi|113952602	38.9365	5	5	photosystem II protein D1 [Citrus sinensis]						PS											Y	50940000	47236000	25.5478
gi|113952647	56.0795	5	5	photosystem II CP47 chlorophyll apoprotein [Citrus sinensis]						PS											Y	38046000	55017000	25.4473
gi|113952622	83.0786	4	5	photosystem I P700 apoprotein A1 [Citrus sinensis]						PS											Y	31192000	29215000	24.8474
gi|113952617	39.5659	3	2	photosystem II protein D2 [Citrus sinensis]						PS											Y	27528000	40225000	24.988
gi|113952639	9.37972	3	2	photosystem II cytochrome b559 alpha subunit [Citrus sinensis]						PS											Y	28507000	41191000	25.0303
gi|113952635	35.1747	1	1	cytochrome f [Citrus sinensis]						PS											Y	2936600	2023300	21.217
gi|113952608	20.9891	1	1	ATP synthase CF0 subunit I [Citrus sinensis]						PS											Y	N.A.	N.A.	#VALUE!
Cs2g09190.1	111.249	16	18	Tic110	AT1G06950.1	70.51	N.A.	1428	29.3.3 protein.targeting.chloroplast	protein.targeting	chlo:	C	possibly plastid	3	AT1G06950.1	AT1G06950.1	AT1G06950.1	AT1G06950.1	tr|B9INP5|B9INP5_POPTR	5	Y	19378000	18549000	24.1764
Cs8g18910.2	89.1704	11	14	OEP75 (TOC75-III) = Chloroplast import-associated channel homolog	AT3G46740.1	78.31	N.A.	1265	29.3.3 protein.targeting.chloroplast	protein.targeting	chlo:	C	plastid	3	AT3G46740.1	AT3G46740.1	AT3G46740.1	AT3G46740.1	tr|F6GUY8|F6GUY8_VITVI	5	Y	40085000	35147000	25.1617
Cs3g23620.1	30.1661	2	3	Tic22	AT4G33350.1	68.89	6e-105	377	29.3.3 protein.targeting.chloroplast	protein.targeting	chlo:	C	possibly plastid	3	AT4G33350.1	AT4G33350.1	AT4G33350.1	AT4G33350.1	tr|B9GNW7|B9GNW7_POPTR	5	Y	11557000	19352000	23.8341
Cs5g28460.4	41.1806	2	1	Tic62 -interacts with FNR (dual localized thylakoid & envelope)	AT3G18890.1	64.55	8e-136	480	29.3.3 protein.targeting.chloroplast	protein.targeting	chlo:	C	plastid	3	AT3G18890.1	AT3G18890.1	AT3G18890.1	AT3G18890.1	tr|B9HRS5|B9HRS5_POPTR	5	Y	616350	N.A.	#VALUE!
Cs8g16890.1	10.3733	1	2	sec61beta family protein	AT5G60460.1	78.16	2e-29	123	29.3.4.99 protein.targeting.secretory pathway.unspecified	protein.targeting	chlo:	C	possibly plastid	3							Y	828900	1078400	19.8506
Cs7g06690.1	61.8803	4	3	Tic55 (putative Rieske iron-sulfur protein).	AT2G24820.1	70.64	N.A.	778	29.3.3 protein.targeting.chloroplast	protein.targeting	chlo:	C	possibly ER	2	AT2G24820	AT2G24820	AT2G24820	AT2G24820	sp|O49931|TIC55_PEA	5	Y	N.A.	N.A.	#VALUE!
Cs9g02990.1	61.4291	3	3	Tic55-related protein (PTC52) (putative Rieske iron-sulfur protein)	AT4G25650.1	65.25	N.A.	722	29.3.3 protein.targeting.chloroplast	protein.targeting	nucl:	C	possibly plastid	2	AT4G25650.1	AT4G25650.1	AT4G25650.1		tr|F6GUK7|F6GUK7_VITVI	4	Y	2351200	2340700	21.1617
Cs1g04970.1	8.80559	2	1	Preprotein translocase Sec, Sec61-beta subunit protein	AT3G60540.2	73.49	4e-25	109	29.3.4.99 protein.targeting.secretory pathway.unspecified	protein.targeting	chlo:	M	plastid	2							Y	54530000	23041000	25.0791
Cs6g17260.2	36.9982	8	9	Tic40 (PDE120 - PIGMENT DEFECTIVE EMBRYO)	AT5G16620.1	58.02	1e-93	340	29.3.3 protein.targeting.chloroplast	protein.targeting	chlo:	S	possibly ER	1	AT5G16620	AT5G16620	AT5G16620	AT5G16620	sp|Q8GT66|TIC40_PEA	5	Y	41118000	37147000	25.22
Cs2g04450.1	81.9224	6	3	protein transport protein sec61, putative	AT2G34250.2	93.89	N.A.	919	29.3.4.99 protein.targeting.secretory pathway.unspecified	protein.targeting	chlo:	S	none	1					tr|A2AX37|A2AX37_GUITH	1	Y	1715100	743710	20.1071
Cs5g21930.2	32.8872	5	7	Vipp1 - mutant HCF155 - PspA like	AT1G65260.1	73.7	3e-118	421	29.3.3 protein.targeting.chloroplast	protein.targeting	chlo:	M	possibly mitochondrial	1	AT1G65260	AT1G65260	AT1G65260	AT1G65260	sp|Q03943|IM30_PEA	5	Y	12531000	16185000	23.7636
Cs7g13480.1	77.2553	5	3	Toc75-V or OEP80- outer membrane protein (IAP75)	AT5G19620.1	74.63	N.A.	1098	29.3.3 protein.targeting.chloroplast	protein.targeting	nucl:	C	none	1	AT5G19620.1	AT5G19620.1	AT5G19620.1	AT5G19620.1	sp|Q9C5J8|OEP80_ARATH	5	Y	2597300	2175500	21.1807
Cs7g13380.1	34.5893	4	7	TOM40 (translocase of the outer mitochondrial membrane 40); voltage-gated anion channel	AT3G20000.1	75	2e-140	495	29.3.2 protein.targeting.mitochondria	protein.targeting	cyto:	_	possibly plastid	1							Y	18811000	13215000	23.9104
Cs8g04220.2	52.3426	3	4	vacuolar sorting receptor, putative	AT2G14740.2	86.91	N.A.	829	29.3.4.3 protein.targeting.secretory pathway.vacuole	protein.targeting	chlo:	S	ER	1							Y	2496500	983730	20.5797
Cs8g01600.1	68.8746	3	3	ATSLY1; protein transporter	AT2G17980.1	81.19	N.A.	1060	29.3.4.4 protein.targeting.secretory pathway.plasma membrane	protein.targeting	chlo:	_	none	1				AT2G17980.1	sp|Q9SL48|SLY1_ARATH	2	Y	749090	786160	19.5496
Cs3g13460.1	19.0557	3	2	Signal peptidase subunit; FUNCTIONS IN: peptidase activity; INVOLVED IN: signal peptide processing; LOCATED IN: cell wall; EXPRESSED IN: 24 plant structures; EXPRESSED DURING: 15 growth stages; CONTAINS InterPro DOMAIN/s: Signal peptidase 22kDa subunit (InterPro:IPR007653); BEST Arabidopsis thaliana protein match is: Signal peptidase subunit (TAIR:AT3G05230.1); Has 1807 Blast hits to 1807 protein…	AT5G27430.1	85.63	2e-82	301	29.3.4.99 protein.targeting.secretory pathway.unspecified	protein.targeting	chlo:	S	ER	1							Y	N.A.	N.A.	#VALUE!
Cs2g28780.1	32.7031	2	2	Nucleoporin Sec13	AT2G30050.1	83.44	2e-147	518	29.3.1 protein.targeting.nucleus	protein.targeting	chlo:	_	none	1							Y	670750	574540	19.2437
Cs7g08940.1	29.3694	1	1	signal recognition particle binding	AT5G05670.1	76.45	1e-112	402	29.3.4.99 protein.targeting.secretory pathway.unspecified	protein.targeting	chlo:	_	none	1							Y	4148400	5819700	22.2283
orange1.1t01249.4	33.7866	1	1	vacuolar protein sorting-associated protein 26, putative / VPS26, putative	AT5G53530.1	89.83	1e-59	226	29.3.4.3 protein.targeting.secretory pathway.vacuole	protein.targeting	chlo:	_	none	1				AT5G53530.1		1	Y	N.A.	902810	#VALUE!
orange1.1t00601.1	32.7575	2	2	Toc33	AT1G02280.2	70.03	4e-123	437	29.3.3 protein.targeting.chloroplast	protein.targeting	cyto:	M	none		AT1G02280.1	AT1G02280.2	AT1G02280.1	AT1G02280.1	tr|B9I978|B9I978_POPTR	5	Y	2370400	5045900	21.7217
Cs5g32980.1	144.094	3	4	OEP86 (TOC159) (putative chloroplast outer envelope 86-like protein) OEP75 (TOC75)	AT4G02510.1	75.98	N.A.	1353	29.3.3 protein.targeting.chloroplast	protein.targeting	nucl:	_	none		AT4G02510	AT4G02510	AT4G02510	AT4G02510	tr|F6HZ35|F6HZ35_VITVI	5	Y	2655100	3831100	21.6048
Cs5g06190.1	52.241	4	3	Symbols: ATRAB8D, ATRABE1B | ATRABE1B (ARABIDOPSIS RAB GTPASE HOMOLOG E1B); GTP binding / GTPase/ translation elongation factor | chr4:10989952-10991709 FORWARD	AT4G20360.1	85.15	N.A.	786	29.2.4 protein.synthesis.elongation	protein.synthesis	chlo:	C	plastid	3	AT4G20360	AT4G20360	AT4G20360	AT4G20360	sp|P46280|EFTU2_SOYBN	5	Y	9011200	3595600	22.4405
Cs7g27470.1	97.2897	13	12	elongation factor 1-alpha / EF-1-alpha - dual location cytosol & Nucleus	AT5G60390.3	96.64	N.A.	898	29.2.4 protein.synthesis.elongation	protein.synthesis	chlo:	C	none	2				AT5G60390	tr|A9PH67|A9PH67_POPTR	2	Y	9657000	12468000	23.3874
Cs6g09140.2	28.6555	6	7	40S ribosomal protein S4 (RPS4B)	AT2G17360.1	91.19	N.A.	507	29.2.1.2.1.4 protein.synthesis.ribosomal protein.eukaryotic.40S subunit.S4	protein.synthesis	chlo:	C	ER	2	AT2G17360.1				tr|B9HCZ8|B9HCZ8_POPTR	2	Y	12369000	11201000	23.4887
Cs6g09140.2	28.6555	6	7	40S ribosomal protein S4 (RPS4B)	AT2G17360.1	91.19	N.A.	507	29.2.1.2.1.4 protein.synthesis.ribosomal protein.eukaryotic.40S subunit.S4	protein.synthesis	chlo:	C	ER	2	AT2G17360.1				tr|B9HCZ8|B9HCZ8_POPTR	2	Y	N.A.	N.A.	#VALUE!
Cs6g04090.1	44.4599	10	11	60S ribosomal protein L4/L1 (RPL4A)	AT3G09630.2	84.37	N.A.	695	29.2.1.2.2.141 protein.synthesis.ribosomal protein.eukaryotic.60S subunit.L4/L1	protein.synthesis	cyto:	_	possibly plastid	1	AT3G09630.2				tr|F6HQV3|F6HQV3_VITVI	2	Y	68263000	64649000	25.9854
Cs5g31770.1	58.3905	10	7	elongation factor Tu (EF-Tu)	AT4G02930.1	84.99	N.A.	736	29.2.4 protein.synthesis.elongation	protein.synthesis	mito:	C	possibly mitochondrial	1				AT4G02930	tr|B1X4W6|B1X4W6_PAUCH	2	Y	11715000	15059000	23.663
Cs4g15310.1	27.0994	5	5	60S ribosomal protein L9 (RPL90A/C)	AT1G33140.1	83.51	2e-93	338	29.2.1.2.2.9 protein.synthesis.ribosomal protein.eukaryotic.60S subunit.L9	protein.synthesis	chlo:	_	none	1					tr|A9PCN3|A9PCN3_POPTR	1	Y	19054000	26893000	24.4322
Cs7g29400.1	24.9981	4	4	60S ribosomal protein L10 (RPL10B)	AT1G26910.1	88.99	2e-114	408	29.2.1.2.2.10 protein.synthesis.ribosomal protein.eukaryotic.60S subunit.L10	protein.synthesis	chlo:	M	none	1	AT1G26910.1				tr|A9P8W6|A9P8W6_POPTR	2	Y	30521000	20821000	24.5874
orange1.1t02752.1	14.7715	4	4	40S ribosomal protein S12 (RPS12C)	AT2G32060.2	75.41	6e-52	199	29.2.1.2.1.12 protein.synthesis.ribosomal protein.eukaryotic.40S subunit.S12	protein.synthesis	chlo:	_	none	1							Y	75671000	55022000	25.9434
Cs4g09420.1	25.1114	4	3	40S ribosomal protein S8 (RPS8B)	AT5G20290.1	82.38	2e-88	318	29.2.1.2.1.8 protein.synthesis.ribosomal protein.eukaryotic.40S subunit.S8	protein.synthesis	chlo:	_	none	1	AT5G20290.1			AT5G20290.1	tr|A9P8H4|A9P8H4_POPTR	3	Y	N.A.	N.A.	#VALUE!
Cs3g07500.4	10.9887	3	3	60S acidic ribosomal protein family; FUNCTIONS IN: structural constituent of ribosome; INVOLVED IN: translational elongation, response to cold; LOCATED IN: in 8 components; EXPRESSED IN: 24 plant structures; EXPRESSED DURING: 14 growth stages; CONTAINS InterPro DOMAIN/s: Ribosomal protein 60S (InterPro:IPR001813); BEST Arabidopsis thaliana protein match is: 60S acidic ribosomal protein family (TA…	AT2G27710.3	72.31	7e-20	89	29.2.1.2.2.82 protein.synthesis.ribosomal protein.eukaryotic.60S subunit.P2	protein.synthesis	chlo:	S	ER	1	AT2G27710.3		AT2G27710.1	AT2G27710.1	tr|D7TJ45|D7TJ45_VITVI	4	Y	45735000	48309000	25.4863
Cs5g18790.1	23.713	3	2	60S ribosomal protein L13 (RPL13B)	AT3G49010.3	85.34	7e-97	349	29.2.1.2.2.13 protein.synthesis.ribosomal protein.eukaryotic.60S subunit.L13	protein.synthesis	chlo:	_	none	1					sp|P41127|RL131_ARATH	1	Y	23078000	33139000	24.721
Cs1g01980.1	12.4055	2	2	60S ribosomal protein L30 (RPL30B)	AT1G77940.1	87.5	5e-55	208	29.2.1.2.2.30 protein.synthesis.ribosomal protein.eukaryotic.60S subunit.L30	protein.synthesis	chlo:	_	none	1					tr|Q9XG43|Q9XG43_GUITH	1	Y	2343300	18248000	22.6407
Cs9g12510.1	26.5243	2	2	40S ribosomal protein S2 (RPS2D)	AT3G57490.1	72.22	4e-92	334	29.2.1.2.1.2 protein.synthesis.ribosomal protein.eukaryotic.40S subunit.S2	protein.synthesis	chlo:	_	none	1					tr|A9PDI4|A9PDI4_POPTR	1	Y	N.A.	N.A.	#VALUE!
Cs1g21450.1	16.8252	1	2	60S ribosomal protein L26 (RPL26A)	AT3G49910.1	90.41	2e-74	274	29.2.1.2.2.26 protein.synthesis.ribosomal protein.eukaryotic.60S subunit.L26	protein.synthesis	chlo:	M	none	1	AT3G49910.1				tr|A9PB00|A9PB00_POPTR	2	Y	11086000	11110000	23.4038
Cs8g04340.1	7.58176	1	2	Ribosomal protein S14p/S29e family protein; FUNCTIONS IN: structural constituent of ribosome; INVOLVED IN: translation; LOCATED IN: cytosolic small ribosomal subunit, ribosome; EXPRESSED IN: 24 plant structures; EXPRESSED DURING: 14 growth stages; CONTAINS InterPro DOMAIN/s: Ribosomal protein S14 (InterPro:IPR001209); BEST Arabidopsis thaliana protein match is: Ribosomal protein S14p/S29e family …	AT4G33865.1	87.04	2e-23	103	29.2.1.2.1.29 protein.synthesis.ribosomal protein.eukaryotic.40S subunit.S29	protein.synthesis	chlo:	M	none	1							Y	19365000	17117000	24.1179
Cs5g15790.1	15.5987	1	1	60S ribosomal protein L27 (RPL27C)	AT4G15000.1	82.22	3e-61	230	29.2.1.2.2.27 protein.synthesis.ribosomal protein.eukaryotic.60S subunit.L27	protein.synthesis	chlo:	M	mitochondrial	1					tr|B6TM00|B6TM00_MAIZE	1	Y	745780	958150	19.6891
Cs5g30240.2	13.4394	1	1	40S ribosomal protein S15 (RPS15C)	AT5G09500.1	88.14	1e-56	214	29.2.1.2.1.15 protein.synthesis.ribosomal protein.eukaryotic.40S subunit.S15	protein.synthesis	cyto:	M	possibly plastid	1							Y	2019900	23771000	22.7243
Cs5g10440.1	16.6722	1	1	60S ribosomal protein L24 (RPL24A)	AT2G36620.1	75.8	3e-56	213	29.2.1.2.2.24 protein.synthesis.ribosomal protein.eukaryotic.60S subunit.L24	protein.synthesis	nucl:	_	possibly mitochondrial		AT2G36620.1				tr|B9NJD1|B9NJD1_POPTR	2	Y	10434000	10429000	23.3144
Cs6g11710.1	17.8226	3	3	60S ribosomal protein L12 (RPL12C)	AT2G37190.1	89.02	1e-82	301	29.2.1.2.2.12 protein.synthesis.ribosomal protein.eukaryotic.60S subunit.L12	protein.synthesis	cyto:	_	none				AT2G37190.1	AT2G37190.1	tr|F6GU07|F6GU07_VITVI	3	Y	N.A.	N.A.	#VALUE!
Cs7g31340.1	34.0889	5	4	60S acidic ribosomal protein P0 (RPP0A)	AT2G40010.1	82.45	9e-148	519	29.2.1.2.2.80 protein.synthesis.ribosomal protein.eukaryotic.60S subunit.P0	protein.synthesis	cyto:	S	none		AT2G40010		AT2G40010		tr|B9HHM2|B9HHM2_POPTR	3	Y	58409000	60537000	25.8255
Cs6g02040.1	29.7139	3	2	40S ribosomal protein S3A (RPS3aB)	AT3G04840.1	83.21	8e-153	431	29.2.1.2.1.53 protein.synthesis.ribosomal protein.eukaryotic.40S subunit.S3A	protein.synthesis	cyto:	_	none		AT3G04840.1		AT3G04840.1		tr|A9PAH0|A9PAH0_POPTR	3	Y	1358900	2622200	20.8482
Cs3g14570.1	20.9877	5	4	60S ribosomal protein L18 (RPL18B)	AT3G05590.1	86.1	2e-93	338	29.2.1.2.2.18 protein.synthesis.ribosomal protein.eukaryotic.60S subunit.L18	protein.synthesis	nucl:	_	none		AT3G05590.1			AT3G05590.1	tr|A5BIA1|A5BIA1_VITVI	3	Y	23095000	27972000	24.5993
Cs6g14330.1	31.9158	6	8	40S ribosomal protein S14 (RPS14C)	AT3G11510.1	92.81	2e-91	271	29.2.1.2.1.14 protein.synthesis.ribosomal protein.eukaryotic.40S subunit.S14	protein.synthesis	cyto:	_	none		AT3G11510		AT3G11510		tr|A9PBW7|A9PBW7_POPTR	3	Y	181740000	164070000	27.3635
Cs2g03510.2	16.3106	2	3	40S ribosomal protein S14 (RPS14C)	AT3G11510.1	90.65	3e-71	263	29.2.1.2.1.14 protein.synthesis.ribosomal protein.eukaryotic.40S subunit.S14	protein.synthesis	cyto:	_	none		AT3G11510.1		AT3G11510.1		tr|A9PBW7|A9PBW7_POPTR	3	Y	N.A.	N.A.	#VALUE!
Cs6g13030.1	23.0501	6	5	40S ribosomal protein 5A (ATRPS5A)	AT3G11940.2	86.96	4e-104	373	29.2.1.2.1.5 protein.synthesis.ribosomal protein.eukaryotic.40S subunit.S5	protein.synthesis	cyto:	_	none		AT3G11940.2		AT3G11940.1		tr|B9H9X8|B9H9X8_POPTR	3	Y	31261000	20028000	24.5767
Cs6g13260.1	23.1042	5	4	40S ribosomal protein 5A (ATRPS5A)	AT3G11940.2	85.02	2e-102	367	29.2.1.2.1.5 protein.synthesis.ribosomal protein.eukaryotic.40S subunit.S5	protein.synthesis	cyto:	_	none		AT3G11940.2		AT3G11940.1		tr|B9H9X8|B9H9X8_POPTR	3	Y	N.A.	N.A.	#VALUE!
Cs1g16760.1	34.4632	4	5	40s ribosomal protein SA B (RPSAb); FUNCTIONS IN: structural constituent of ribosome; INVOLVED IN: translation; LOCATED IN: cytosolic small ribosomal subunit, cytosolic ribosome, chloroplast, membrane; EXPRESSED IN: 25 plant structures; EXPRESSED DURING: 15 growth stages; CONTAINS InterPro DOMAIN/s: Ribosomal protein S2 (InterPro:IPR001865), Ribosomal protein S2, conserved site (InterPro:IPR01813…	AT3G04770.2	74.56	7e-122	433	29.2.1.2.1.31 protein.synthesis.ribosomal protein.eukaryotic.40S subunit.SA	protein.synthesis	cyto:	_	none		AT3G04770				sp|Q8H173|RSSA2_ARATH	2	Y	64877000	64028000	25.9417
Cs9g15890.2	15.974	2	4	Ribosomal protein S13/S15; FUNCTIONS IN: structural constituent of ribosome; INVOLVED IN: translation; LOCATED IN: cytosolic small ribosomal subunit, cytosolic ribosome, nucleolus, cell wall, chloroplast; EXPRESSED IN: 25 plant structures; EXPRESSED DURING: 15 growth stages; CONTAINS InterPro DOMAIN/s: Ribosomal protein S13/S15, N-terminal (InterPro:IPR012606), Ribosomal protein S15 (InterPro:IPR…	AT3G60770.1	93.57	2e-73	267	29.2.1.2.1.13 protein.synthesis.ribosomal protein.eukaryotic.40S subunit.S13	protein.synthesis	nucl:	M	none		AT3G60770.1				tr|A9PDV6|A9PDV6_POPTR	2	Y	13583000	34281000	24.3631
Cs7g04020.1	23.0914	3	4	Ribosomal protein S4; FUNCTIONS IN: structural constituent of ribosome; INVOLVED IN: translation; LOCATED IN: cytosolic ribosome, cytosolic small ribosomal subunit, chloroplast, plasma membrane, membrane; EXPRESSED IN: 25 plant structures; EXPRESSED DURING: 14 growth stages; CONTAINS InterPro DOMAIN/s: Ribosomal protein S4 (InterPro:IPR001912), Ribosomal protein S4, conserved site (InterPro:IPR01…	AT5G15200.2	90.51	3e-97	350	29.2.1.2.1.9 protein.synthesis.ribosomal protein.eukaryotic.40S subunit.S9	protein.synthesis	cyto:	_	mitochondrial		AT5G15200.2			AT5G15200.1	tr|A9PAL5|A9PAL5_POPTR	3	Y	N.A.	N.A.	#VALUE!
Cs3g03840.1	186.091	7	8	UDP-glucose:glycoprotein glucosyltransferase ( EBS1; BRI1 SUPPRESSOR 1)	AT1G71220.1	70.91	N.A.	2383	29.7 protein.glycosylation	protein.others	chlo:	S	ER	1							Y	1917400	2315600	21.0068
Cs7g19800.1	102.199	12	9	ClpC1 (also named HSP93-V) - highly similar to ClpC2	AT5G50920.1	89.55	N.A.	1603	29.5.5.30* protein.degradation.serine protease regulator	protein.degradation	chlo:	C	plastid	3	AT5G50920	AT5G50920	AT5G50920	AT5G50920	tr|F6GT40|F6GT40_VITVI	5	Y	10226000	11756000	23.3863
Cs4g01740.1	60.7642	2	3	leucyl aminopeptidase (LAP2)	AT4G30920.1	80.04	N.A.	847	29.5.7.5.1* protein.degradation.metalloprotease MF-M17	protein.degradation	chlo:	C	plastid	3	AT4G30920.1	AT4G30920.1	AT4G30920.1	AT4G30920.1	tr|B9IMD7|B9IMD7_POPTR	5	Y	3177300	2661100	21.4715
Cs3g27030.1	77.4143	1	3	FtsH5 (VAR1) (A-type) (FtsH1-2-5-8 complex)	AT5G42270.1	84.39	N.A.	1174	29.5.7.2.4* protein.degradation.metalloprotease MA(M)-M41	protein.degradation	chlo:	C	plastid	3	AT5G42270	AT5G42270	AT5G42270	AT5G42270	tr|F6H0B6|F6H0B6_VITVI	5	Y	1149000	1319900	20.232
orange1.1t01687.1	33.1769	1	1	ClpP5 (P-ring)	AT1G02560.1	79.67	4e-135	477	29.5.5.8.1* protein.degradation.serine protease SK.S14	protein.degradation	chlo:	C	plastid	3	AT1G02560	AT1G02560	AT1G02560	AT1G02560	tr|B9GST6|B9GST6_POPTR	5	Y	N.A.	686920	#VALUE!
Cs9g16030.1	20.2716	1	1	ClpT1	AT4G25370.1	58.15	1e-49	192	29.5.5.30* protein.degradation.serine protease regulator	protein.degradation	chlo:	C	possibly plastid	3	AT4G25370.1	AT4G25370.1	AT4G25370.1	AT4G25370.1	tr|Q93WL3|Q93WL3_ARATH	5	Y	N.A.	N.A.	#VALUE!
Cs3g15120.2	115.017	1	2	LON 1 protease (LON1)	AT5G26860.1	74.7	N.A.	1471	29.5.5.7* protein.degradation.serine protease SJ.S16	protein.degradation	chlo:	C	none	2	AT5G26860				tr|F6I4S4|F6I4S4_VITVI	2	Y	490200	121800	17.8986
Cs1g05690.1	95.015	1	2	FtsHi4, inactive FtsH	AT5G64580.1	78.28	N.A.	1358	29.5.7.2.4* protein.degradation.metalloprotease MA(M)-M41	protein.degradation	mito:	C	possibly plastid	2	AT5G64580.1	AT5G64580.1	AT5G64580.1	AT5G64580.1	tr|F6I0F3|F6I0F3_VITVI	5	Y	N.A.	N.A.	#VALUE!
Cs5g16780.1	25.201	8	10	Kunitz-type protease inhibitor	AT1G17860.1	31.53	9e-16	80.5	29.5.8.1* protein.degradation.Kunitz-type protease inhibitor IC-i3	protein.degradation	chlo:	S	ER	1							Y	132370000	146040000	27.0509
Cs9g08590.3	46.8992	8	8	M20 metalloprotease	AT5G43600.1	78.33	3e-176	614	29.5.7.7.2* protein.degradation.metalloprotease MH-M20	protein.degradation	chlo:	S	ER	1							Y	16213000	18040000	24.0277
Cs3g19430.1	52.8339	5	5	Peptidase M20/M25/M40 family protein	AT1G44820.1	70.51	N.A.	656	29.5.7.7.2* protein.degradation.metalloprotease MH-M20	protein.degradation	chlo:	S	ER	1							Y	7167100	9517300	22.9775
Cs4g13230.1	48.4189	5	3	IAA-amino acid hydrolase 3 / IAA-Ala hydrolase 3 (IAR3)	AT1G51760.1	67.57	3e-177	617	29.5.7.7.2* protein.degradation.metalloprotease MH-M20	protein.degradation	chlo:	S	ER	1					sp|P54969|ILL1_ARATH	1	Y	18512000	14238000	23.9526
Cs7g24750.1	100.846	4	5	Zn-dependent exopeptidase (M20)		60.53	N.A.	1165	29.5.7.7.3* protein.degradation.metalloprotease MH-M28	protein.degradation	E.R.:	C	none	1							Y	10717000	7782200	23.1226
Cs7g25630.1	100.126	4	4	Zn-dependent exopeptidase (M20)		58.7	N.A.	1114	29.5.7.7.3* protein.degradation.metalloprotease MH-M28	protein.degradation	plas:	C	none	1							Y	120150	2088200	18.9342
Cs6g01960.1	55.0736	4	3	Eukaryotic aspartyl protease	AT1G11910.1	63.04	N.A.	654	29.5.4.1* protein.degradation.aspartate protease AA-A1	protein.degradation	chlo:	S	ER	1							Y	15093000	12758000	23.7261
Cs7g31540.1	22.3999	4	3	microsomal signal peptidase 25 kDa subunit (regulator?)	AT2G39960.1	79	3e-86	314	29.5.5.6.2* protein.degradation.serine protease SF.S26 regulator	protein.degradation	chlo:	_	none	1							Y	15035000	16831000	23.9232
Cs3g07080.2	26.4136	3	4	Cysteine protease inhibitor (cystatin)	AT3G12490.2	62.39	1e-75	279	29.5.3.7* protein.degradation.cysteine protease inhibitor IH-i25	protein.degradation	chlo:	S	ER	1							Y	21442000	20950000	24.3372
orange1.1t03082.2	33.0415	3	3	DJ-1 family protein | chr1:19864770-19867389 REVERSE	AT1G53280.1	69.63	2e-130	461	29.5.9.1* protein.degradation protease-PC-C26	protein.degradation	chlo:	_	none	1	AT1G53280.1	AT1G53280.1	AT1G53280.1	AT1G53280.1	tr|B9I1V5|B9I1V5_POPTR	5	Y	2295800	4699600	21.6473
Cs4g10030.1	56.1135	2	1	Eukaryotic aspartyl protease	AT1G11910.1	71.4	N.A.	794	29.5.4.1* protein.degradation.aspartate protease AA-A1	protein.degradation	chlo:	S	ER	1					tr|Q9FMH3|Q9FMH3_ARATH	1	Y	422930	1543300	19.6238
Cs9g16200.1	49.5508	2		M48 protease OMA1-homolog (M48C)	AT5G51740.1	63.33	3e-166	581	29.5.7.2.5* protein.degradation.metalloprotease MA(M)-M48	protein.degradation	chlo:	M	mitochondrial	1							Y	224220	192260	17.6636
Cs4g04180.1	47.0198	1	2	26S proteasome regulatory subunit (RPN6)	AT1G29150.1	87.47	N.A.	707	29.5.11.21* protein.degradation.ubiquitin.proteasome.regulatory.26S	protein.degradation	nucl_plas:	C	none	1				AT1G29150		1	Y	622120	644940	19.2728
Cs8g19900.3	79.9178	1	2	FtsH9 (likely envelope)	AT5G58870.1	73.17	N.A.	1052	29.5.7.2.4* protein.degradation.metalloprotease MA(M)-M41	protein.degradation	plas:	M	possibly plastid	1	AT5G58870.1	AT5G58870.1	AT5G58870.1	AT5G58870.1	tr|F6GUU2|F6GUU2_VITVI	5	Y	222310	243640	17.8283
Cs1g20720.4	69.1603	1	1	OOP protease (also named TOP1) (related to E. coli OpdA)	AT5G65620.1	70.38	N.A.	694	29.5.7.2.3* protein.degradation.metalloprotease MA(M)-M3	protein.degradation	chlo:	M	mitochondrial	1	AT5G65620.1	AT5G65620.1	AT5G65620.1	AT5G65620	tr|F6HCS7|F6HCS7_VITVI	5	Y	381780	679850	18.9586
Cs8g02780.1	82.0628	1	1	subtilisin-like serine protease 2	AT4G34980.1	74.64	N.A.	1201	29.5.5.4* protein.degradation.serine protease SB-S8	protein.degradation	chlo:	S	ER	1							Y	4518800	8452200	22.5592
Cs1g20720.4	69.1603	1	1	OOP protease (also named TOP1) (related to E. coli OpdA)	AT5G65620.1	70.38	N.A.	694	29.5.7.2.3* protein.degradation.metalloprotease MA(M)-M3	protein.degradation	chlo:	M	mitochondrial	1	AT5G65620.1	AT5G65620.1	AT5G65620.1	AT5G65620	tr|F6HCS7|F6HCS7_VITVI	5	Y	N.A.	N.A.	#VALUE!
Cs9g06180.1	34.9804	1	1	Eukaryotic aspartyl protease family protein	AT1G03220.1	45.79	2e-75	279	29.5.4.1.1* protein.degradation.aspartate protease AA-A1B	protein.degradation	chlo:	S	ER	1							Y	N.A.	N.A.	#VALUE!
Cs9g15430.1	13.8855	1	1	Serine protease inhibitor (potato inhibitor I-type)	AT2G38870.1	55.07	1e-18	88.2	29.5.5.21* protein.degradation.serine protease inhibitor IG-i3	protein.degradation	chlo:	S	ER	1							Y	N.A.	N.A.	#VALUE!
Cs3g14290.1	48.0108	1	1	ClpR3 (R-ring)	AT1G09130.2	80.53	3e-109	392	29.5.5.8.1* protein.degradation.serine protease SK.S14	protein.degradation	plas:	_	none		AT1G09130	AT1G09130	AT1G09130	AT1G09130	sp|Q8L770|CLPR3_ARATH	5	Y	1429800	1167600	20.3012
Cs2g15180.1	116.862	1	3	FtsH2 (VAR2) (B-type) (FtsH1-2-5-8 complex)	AT2G30950.1	86.55	N.A.	1166	29.5.7.2.4* protein.degradation.metalloprotease MA(M)-M41	protein.degradation	plas:	S	ER		AT2G30950.1	AT2G30950.1	AT2G30950.1	AT2G30950.1	tr|F6H539|F6H539_VITVI	5	Y	912250	347540	19.1029
Cs7g26410.1	52.9704	1	1	Eukaryotic aspartyl protease	AT3G18490.1	62.6	3e-175	611	29.5.4.1* protein.degradation.aspartate protease AA-A1	protein.degradation	vacu:	S	ER					AT3G18490.1	tr|Q9LNJ3|Q9LNJ3_ARATH	2	Y	6334400	2417700	21.9
Cs9g17470.2	129.117	1	1	subtilase, Tripeptidyl-peptidase (TTP2)	AT4G20850.1	74.83	N.A.	1818	29.5.5.4* protein.degradation.serine protease SB-S8	protein.degradation	cyto:	_	none		AT4G20850.1	AT4G20850.1	AT4G20850.1	AT4G20850.1	tr|F6H6M8|F6H6M8_VITVI	5	Y	211200	143090	17.4074
orange1.1t02556.1	51.6128	2	3	Symbols: HSP21 | HSP21 (HEAT SHOCK PROTEIN 21) | chr4:13818870-13819971 REVERSE	AT4G27670.1	68.11	1e-75	240	29.5.3.7* protein.degradation.cysteine protease inhibitor IH-i25	protein.degradation	cyto:	M	none		AT4G27670	AT4G27670		AT4G27670	sp|Q95661|HS21C_SOLLC	4	Y	2599800	3120000	21.4415
Cs7g13890.1	27.1298	3	2	ClpP2	AT5G23140.1	85.71	5e-110	393	29.5.5.8.1* protein.degradation.serine protease SK.S14	protein.degradation	mito:	M	mitochondrial		AT5G23140.1			AT5G23140.1	sp|Q9FN42|CLPP2_ARATH	3	Y	7450200	10932000	23.1055
Cs5g19980.2	81.7019	2	1	histidyl-tRNA synthetase, putative / histidine--tRNA ligase, putative	AT3G02760.1	62.84	N.A.	848	29.1.21 protein.aa activation.histidine-tRNA ligase	protein.aa activation	chlo:	C	none	2				AT3G02760.1		1	Y	285920	233110	17.978
Cs8g10730.2	73.822	1	2	Gly-tRNA synthetase (GlyRS-1). Also cytosol	AT1G29880.1	80.69	N.A.	1073	29.1.14 protein.aa activation.glycine-tRNA ligase	protein.aa activation	chlo:	C	possibly mitochondrial	2							Y	N.A.	N.A.	#VALUE!
Cs7g08340.1	79.7852	3	1	Thr--tRNA ligase (THRRS) (also cytosol)	AT5G26830.1	77.91	N.A.	1085	29.1.3 protein.aa activation.threonine-tRNA ligase	protein.aa activation	chlo:	M	mitochondrial	1				AT5G26830.1		1	Y	603760	592740	19.1903
Cs2g09720.5	54.8078	1	1	tRNA synthetase beta subunit family protein	AT1G72550.1	73.83	N.A.	778	29.1.20 protein.aa activation.phenylalanine-tRNA ligase	protein.aa activation	chlo:	_	none	1							Y	N.A.	N.A.	#VALUE!
Cs2g16760.1	19.3544	4	4	10 kDa chaperonin	AT1G23100.1	77.32	4e-39	157	29.4 protein.postranslational modification	protein. others	chlo:	_	none	1				AT1G23100		1	Y	97045000	85807000	26.4434
Cs2g23590.2	28.2626	2	2	protein phosphatase 2C PP2C), putative	AT4G28400.1	79.53	7e-116	413	29.4.5 protein.postranslational modification.phosphatase	protein. others	chlo:	_	none	1							Y	2564600	4897500	21.757
Cs1g20370.1	25.2883	1	1	Protein-tyrosine phosphatase-like, PAS2 (PASTICCINO 2)	AT5G10480.1	78.73	1e-101	365	29.4 protein.postranslational modification	protein. others	chlo:	M	ER	1	AT4G38100.1	AT4G38100.1		AT4G38100.1	tr|Q8LDD3|Q8LDD3_ARATH	4	Y	N.A.	N.A.	#VALUE!
Cs8g09600.2	45.9728		2	Encodes the Arabidopsis ortholog of the yeast/human ALG9 catalyzing the luminal addition of two alpha-1,2 Man residues in assembling Glc3Man9GlcNAc2.	AT1G16900.1	73.4	4e-180	627	29.4 protein.postranslational modification	protein. others	chlo:	S	none	1							Y	517290	621410	19.1129
Cs9g03300.1	64.7439	25	21	Cpn60-beta-2	AT1G55490.2	87.38	N.A.	1041	29.6 protein.folding	protein assembly & folding	chlo:	C	plastid	3	AT1G55490	AT1G55490	AT1G55490	AT1G55490	tr|B9GXY0|B9GXY0_POPTR	5	Y	72434000	76281000	26.1475
orange1.1t01933.1	76.4506	19	21	cpHSP70-1 (DnaK homologue)	AT4G24280.1	85.28	N.A.	1184	29.6 protein.folding	protein assembly & folding	chlo:	C	plastid	3	AT4G24280	AT4G24280	AT4G24280	AT4G24280	tr|F6GTP0|F6GTP0_VITVI	5	Y	43331000	46534000	25.4203
Cs8g16040.1	61.4637	19	17	Cpn60-alpha-1	AT2G28000.1	84.2	N.A.	944	29.6 protein.folding	protein assembly & folding	chlo:	C	plastid	3	AT2G28000	AT2G28000	AT2G28000	AT2G28000	tr|B9HQD5|B9HQD5_POPTR	5	Y	47948000	68653000	25.7739
orange1.1t01932.1	76.4577	13	14	cpHSP70-2 (Dnak homologue)	AT5G49910.1	81.89	N.A.	1160	29.6 protein.folding	protein assembly & folding	chlo:	C	plastid	3	AT5G49910	AT5G49910	AT5G49910		tr|F6GTP0|F6GTP0_VITVI	4	Y	7040500	7617900	22.8041
Cs4g07030.1	26.193	7	4	Cpn21 (also Cpn20)	AT5G20720.3	75.1	2e-104	375	29.6 protein.folding	protein assembly & folding	chlo:	C	plastid	3	AT5G20720.1	AT5G20720.3	AT5G20720.1	AT5G20720.1	tr|B9RR63|B9RR63_RICCO	5	Y	64856000	64083000	25.9421
Cs2g24360.1	25.7809	5	4	cpHSP21	AT4G27670.1	35.8	2e-30	129	29.6 protein.folding	protein assembly & folding	chlo:	C	possibly plastid	3	AT4G27670	AT4G27670		AT4G27670	tr|A4LA97|A4LA97_9MYRT	4	Y	39379000	47170000	25.3611
Cs6g21770.1	109.464	4	4	Symbols: APG6, CLPB3, CLPB-P | CLPB3 (CASEIN LYTIC PROTEINASE B3); ATP binding / ATPase/ nucleoside-triphosphatase/ nucleotide binding / protein binding | chr5:5014212-5018347 REVERSE	AT5G15450.1	84.62	N.A.	1654	29.6 protein.folding	protein assembly & folding	chlo:	C	plastid	3	AT5G15450	AT5G15450	AT5G15450	AT5G15450	tr|F6H5M5|F6H5M5_VITVI	5	Y	2024100	2128600	20.9852
Cs7g12130.2	82.4111	4	1	cpHSP90 (Hsp90-5)	AT2G04030.1	84.1	N.A.	1179	29.6 protein.folding	protein assembly & folding	chlo:	C	plastid	3	AT2G04030	AT2G04030	AT2G04030	AT2G04030	tr|B9HIV4|B9HIV4_POPTR	5	Y	3018100	1556200	21.0474
Cs7g16320.1	37.9852	2	1	GrpE-1 (EMB1241 - EMBRYO DEFECTIVE 1241); adenyl-nucleotide exchange factor	AT5G17710.1	58.04	1e-88	323	29.6 protein.folding	protein assembly & folding	chlo:	C	plastid	3	AT5G17710	AT5G17710	AT5G17710	AT5G17710	tr|F6HMV2|F6HMV2_VITVI	5	Y	N.A.	N.A.	#VALUE!
Cs1g02870.1	14.9471		2	Cpn10-1	AT2G44650.1	69.78	9e-51	195	29.6 protein.folding	protein assembly & folding	chlo:	C	plastid	3	AT2G44650.1	AT2G44650.1	AT2G44650.1	AT2G44650.1	tr|A9P8A5|A9P8A5_POPTR	5	Y	N.A.	N.A.	#VALUE!
Cs8g09220.1	18.0819	8	7	peptidyl-prolyl cis-trans isomerase, cytosolic / cyclophilin / rotamase (ROC3; Cyp3)	AT2G16600.1	86.47	8e-86	312	29.6 protein.folding	protein assembly & folding	chlo:	_	none	1	AT2G16600			AT2G16600	tr|A9P9C8|A9P9C8_POPTR	3	Y	87265000	90578000	26.4058
Cs8g20210.2	21.3071	5	5	cyclophilin ROC7	AT5G58710.1	83.78	3e-85	310	29.6 protein.folding	protein assembly & folding	chlo:	S	ER	1	AT5G58710				tr|A9P8C5|A9P8C5_POPTR	2	Y	18045000	47187000	24.7985
Cs2g29390.1	10.5718	3	1	Cpn10-3	AT1G14980.1	72.16	1e-37	151	29.6 protein.folding	protein assembly & folding	cyto:	C	possibly mitochondrial	1							Y	7470500	1135800	21.474
Cs2g26770.1	60.0531	1	2	TCP-1/cpn60 chaperonin family	AT3G11830.1	92.36	N.A.	993	29.6 protein.folding	protein assembly & folding	cyto:	_	possibly plastid	1				AT3G11830.1		1	Y	246570	239750	17.8914
Cs7g29010.1	70.947	20	24	HSP70-1 (HSC70-1)	AT5G02500.1	93.56	N.A.	1242	29.6 protein.folding	protein assembly & folding	cyto:	_	none		AT5G02500		AT5G02500	AT5G02500	tr|A5C0Z3|A5C0Z3_VITVI	4	Y	108770000	116350000	26.7453
Cs6g05890.1	70.845	20	23	HSP70-1 (HSC70-1)	AT5G02500.1	92.93	N.A.	1239	29.6 protein.folding	protein assembly & folding	cyto:	_	none		AT5G02500		AT5G02500	AT5G02500	tr|A5C0Z3|A5C0Z3_VITVI	4	Y	19482000	21812000	24.2971
Cs8g18260.1	70.8729	19	23	Hsc70-4	AT5G02500.1	90.66	N.A.	1213	29.6 protein.folding	protein assembly & folding	cyto:	_	none		AT5G02500		AT5G02500	AT5G02500	tr|A5C0Z3|A5C0Z3_VITVI	4	Y	34027000	25091000	24.8004
orange1.1t01459.1	61.6874	31	31	Encodes a subunit of chloroplasts chaperonins that are involved in mediating the folding of newly synthesized, translocated, or stress-denatured proteins. Cpn60 subunits are: Cpn60alpha1 (At2g28000), AtCpn60alpha2 (At5g18820), AtCpn60beta1 (At1g55490), AtCpn60beta2 (At3g13470), AtCpn60beta3 (At5g56500), AtCpn60beta4 (At1g26230).	AT5G56500.1	48.46	5e-144	504	29.6 protein.folding	protein assembly & folding	mito:	M	mitochondrial								Y	171220000	187310000	27.4161
gi|113952664	267.822	2	1	hypothetical chloroplast RF2 [Citrus sinensis]						protein assembly & folding											Y	N.A.	N.A.	#VALUE!
Cs7g30630.1	29.4469	2	4	Ferritin-4 - dually targeted plastid & mito	AT2G40300.1	73.66	1e-100	362	15.2 metal handling.binding, chelation and storage	others	chlo:	C	possibly plastid	3	AT2G40300	AT2G40300	AT2G40300	AT2G40300	sp|Q948P6|FRI3_SOYBN	5	Y	59053000	56239000	25.7803
Cs6g09150.1	24.5664	1	1	Symbols: ATFER1, FER1 | ATFER1; ferric iron binding / iron ion binding | chr5:227953-230051 REVERSE	AT5G01600.1	77.06	2e-76	281	15.2 metal handling.binding, chelation and storage	others	chlo:	C	plastid	3	AT5G01600	AT5G01600	AT5G01600	AT5G01600	tr|A9PI96|A9PI96_POPTR	5	Y	5251400	5105900	22.304
orange1.1t01588.1	56.6492	13	15	CSY2 (CITRATE SYNTHASE 2); citrate (SI)-synthase	AT3G58750.1	85.32	N.A.	905	6.1 gluconeogenese/ glyoxylate cycle.citrate synthase	Others	chlo:	C	possibly plastid	3							Y	73674000	76407000	26.1609
Cs9g03250.2	32.6112	1	1	MET1 (PSII assembly factor)	AT1G55480.1	72.79	6e-103	370		Others	chlo:	C	plastid	3	AT1G55480.1	AT1G55480.1	AT1G55480.1	AT1G55480.1	tr|B9GXY1|B9GXY1_POPTR	5	Y	363250	417510	18.571
Cs2g28210.2	42.2044	13	15	Formate dehydrogenase	AT5G14780.1	80.73	2e-180	628	25.1 C1-metabolism.formate dehydrogenase	Others	chlo:	C	mitochondrial	2	AT5G14780		AT5G14780	AT5G14780	tr|A9PEQ6|A9PEQ6_POPTR	4	Y	220810000	209010000	27.6786
Cs1g20710.1	42.4778	6	5	Encodes a protein with mitochondrial serine hydroxymethyltransferase activity, which functions in the photorespiratory pathway, catalyzes the conversion of serine and tetrahydrofolate to glycine and 5,10-methylene tetrahydrofolate. Involved in controlling cell damage caused by abiotic stress, such as high light and salt and the hypersensitive defense response of plants.	AT4G37930.1	88.45	N.A.	704	25.1 C1-metabolism.glycine hydroxymethyltransferase	Others	chlo:	S	plastid	2	AT4G37930.1		AT4G37930.1	AT4G37930.1	sp|Q9SZJ5|GLYM_ARATH	5	Y	975730	N.A.	#VALUE!
orange1.1t01046.1	81.7412	5	7	AAA domain protein	AT4G04910.1	80.91	N.A.	1264	26.55* AAA domain	Others	chlo:	_	possibly plastid	2				AT4G04910.1		1	Y	3787700	6156600	22.2033
Cs2g03210.1	16.1735	3	2							Others	chlo:	C	none	2							Y	10450000	11256000	23.3706
Cs5g28220.1	8.6243	1	1	Predicted protein						Others	chlo:	C	none	2							Y	N.A.	N.A.	#VALUE!
Cs4g12120.2	65.0488	13	13	Encodes a sesquiterpene synthase involved in generating all of the group A sesquiterpenes found in the Arabidopsis floral volatile blend. Strongly expressed in the stigma.	AT5G23960.2	42.65	4e-130	461		Others	chlo:	_	none	1					tr|B9RHW5|B9RHW5_RICCO	1	Y	16042000	23306000	24.2048
Cs2g23470.1	65.319	10	12	Encodes a sesquiterpene synthase involved in generating all of the group A sesquiterpenes found in the Arabidopsis floral volatile blend. Strongly expressed in the stigma.	AT5G23960.2	41.03	5e-124	441		Others	chlo:	_	none	1					tr|B9RHW5|B9RHW5_RICCO	1	Y	53166000	46755000	25.5713
Cs2g16450.1	33.7989	9	9	alpha/beta-Hydrolase	AT4G36610.1	52.44	1e-93	339	26.57* alpha/beta-Hydrolase family	Others	chlo:	S	ER	1							Y	40523000	48628000	25.4038
Cs7g22820.1	54.9415	6	6	ent-kaurenoic acid hydroxylase (KAO2)	AT2G32440.2	49.15	8e-140	493		Others	chlo:	S	ER	1					sp|Q9C5Y2|KAO2_ARATH	1	Y	11544000	14108000	23.6053
Cs5g24340.2	40.1739	5	5	Protein kinase superfamily protein; FUNCTIONS IN: protein serine/threonine kinase activity, protein tyrosine kinase activity, protein kinase activity, kinase activity, ATP binding; INVOLVED IN: protein amino acid phosphorylation; EXPRESSED IN: 10 plant structures; EXPRESSED DURING: L mature pollen stage, M germinated pollen stage, 4 anthesis, C globular stage, petal differentiation and expansion …	AT2G43230.2	86.19	3e-178	620		Others	chlo:	_	none	1					sp|B9DFG5-2|PTI13_ARATH	1	Y	11145000	12798000	23.5097
Cs8g15070.1	38.593	4	3	alpha/beta-Hydrolases superfamily protein; FUNCTIONS IN: hydrolase activity; INVOLVED IN: biological_process unknown; LOCATED IN: endoplasmic reticulum; EXPRESSED IN: 24 plant structures; EXPRESSED DURING: 13 growth stages; CONTAINS InterPro DOMAIN/s: Alpha/beta hydrolase fold-1 (InterPro:IPR000073); BEST Arabidopsis thaliana protein match is: alpha/beta-Hydrolases superfamily protein (TAIR:AT1G7…	AT2G36290.1	50.3	4e-100	361	26.57* alpha/beta-Hydrolase family	Others	chlo:	S	ER	1				AT2G36290.1		1	Y	21236000	22609000	24.3852
Cs1g06880.2	22.4031	3	3	unknown protein	AT4G27450.1	82.81	9e-92	332	29	Others	nucl:	C	none	1							Y	5621600	10813000	22.8944
Cs4g17070.3	22.1079	2	2	Protein of unknown function DUF92, transmembrane; LOCATED IN: endomembrane system; EXPRESSED IN: 24 plant structures; EXPRESSED DURING: 13 growth stages; CONTAINS InterPro DOMAIN/s: Protein of unknown function DUF92, transmembrane (InterPro:IPR002794).	AT5G19930.2	80	1e-83	305		Others	plas:	S	possibly plastid	1							Y	14308000	17705000	23.924
Cs3g18210.1	35.9114	2	1	alpha/beta-Hydrolase	AT1G78210.1	60.06	1e-112	402	26.57* alpha/beta-Hydrolase family	Others	chlo:	M	none	1							Y	764580	263270	18.7752
Cs4g07010.5	29.0751	1	1	Putative uncharacterized protein Sb04g033810						Others	chlo:	_	none	1							Y	N.A.	N.A.	#VALUE!
Cs2g09790.2	42.1114	5	7	Root FNR1	AT4G05390.1	78.49	3e-179	624	7.3 OPP.electron transfer	OPP	chlo:	C	plastid	3	AT4G05390.1	AT4G05390.1	AT4G05390.1		sp|Q41014|FENR2_PEA	4	Y	6681200	13382000	23.1727
Cs8g10790.1	47.7348	4	4	transaldolase-1 - very abundant	AT5G13420.1	81.59	N.A.	703	7.2.2 OPP.non-reductive PP.transaldolase	OPP	chlo:	C	plastid	3	AT5G13420	AT5G13420	AT5G13420	AT5G13420	tr|B9GMU5|B9GMU5_POPTR	5	Y	8268200	8003700	22.9557
Cs7g11110.1	66.9082	3	1	glucose-6-phosphate dehydrogenase 2 (G6PD2)	AT5G13110.1	78.24	N.A.	959	7.1.1 OPP.oxidative PP.G6PD	OPP	chlo:	C	plastid	3	AT5G13110	AT5G13110	AT5G13110	AT5G13110	sp|Q43793|G6PDC_TOBAC	5	Y	N.A.	612870	#VALUE!
orange1.1t02542.1	35.354	2	1	6-phosphogluconolactonase 3 (PGL3)	AT5G24400.1	68.03	9e-106	380	7.1.2 OPP.oxidative PP.6-phosphogluconolactonase	OPP	chlo:	C	plastid	3	AT5G24400	AT5G24400	AT5G24400	AT5G24400	tr|B9I241|B9I241_POPTR	5	Y	N.A.	N.A.	#VALUE!
Cs7g12340.1	53.5336	3	4	6-phosphogluconate dehydrogenase	AT3G02360.1	90.02	N.A.	908	7.1.3 OPP.oxidative PP.6-phosphogluconate dehydrogenase	OPP	chlo:	S	none	1	AT3G02360		AT3G02360		tr|Q9FWA3|Q9FWA3_ARATH	3	Y	232450	364500	18.1511
Cs5g09210.2	31.3562	2	3	transaldolase	AT1G12230.1	81.69	4e-132	467	7.2.2 OPP.non-reductive PP.transaldolase	OPP	cyto:	_	none		AT1G12230	AT1G12230	AT1G12230	AT1G12230	tr|B9N3Q0|B9N3Q0_POPTR	5	Y	1762700	1241400	20.4964
Cs5g02720.1	54.1727	5	5	6-phosphogluconate dehydrogenase-1	AT1G64190.1	87.86	N.A.	900	7.1.3 OPP.oxidative PP.6-phosphogluconate dehydrogenase	OPP	cyto:	S	none		AT1G64190.1	AT1G64190.1	AT1G64190.1	AT1G64190.1	tr|F6HUQ8|F6HUQ8_VITVI	5	Y	6929400	7141400	22.746
Cs2g24540.1	59.0874	10	10	glucose-6-phosphate dehydrogenase 6 (G6PD6)	AT3G27300.2	82.95	N.A.	907	7.1.1 OPP.oxidative PP.G6PD	OPP	cyto:	_	none		AT3G27300			AT3G27300	tr|B9IJK8|B9IJK8_POPTR	3	Y	16620000	19003000	24.0831
Cs8g03160.1	32.6519	2	2	Inorganic phosphatase like	AT5G09650.1	79.08	5e-131	463	23.4.99 nucleotide metabolism.phosphotransfer and pyrophosphatases.misc	nucleotide metabolism	chlo:	C	plastid	3	AT5G09650.1	AT5G09650.1	AT5G09650.1	AT5G09650.1	tr|B9HN61|B9HN61_POPTR	5	Y	16052000	21246000	24.1385
Cs5g06840.2	19.0878	1	2	Symbols: NDPK2, NDPK1A, NDPK IA IA, NDPK IA, ATNDPK2 | NDPK2 (NUCLEOSIDE DIPHOSPHATE KINASE 2); ATP binding / nucleoside diphosphate kinase/ protein binding | chr5:25371904-25373861 REVERSE	AT5G63310.1	88.31	2e-36	148	23.4.10 nucleotide metabolism.phosphotransfer and pyrophosphatases.nucleoside diphosphate kinase	nucleotide metabolism	chlo:	C	plastid	3	AT5G63310	AT5G63310	AT5G63310	AT5G63310	sp|Q01402|NDK2_SPIOL	5	Y	13175000	4268800	22.8383
Cs5g17500.1	33.2623	1	2	adenylate kinase or ATP-AMP transphosphorylase	AT5G47840.1	74.07	4e-106	381	23.4.1 nucleotide metabolism.phosphotransfer and pyrophosphatases.adenylate kinase	nucleotide metabolism	chlo:	C	plastid	3	AT5G47840.1	AT5G47840.1	AT5G47840.1	AT5G47840.1	sp|Q9FIJ7|KADC2_ARATH	5	Y	2143200	2484000	21.1378
Cs5g02180.1	25.9165	3	5	NDPK4	AT4G23900.1	79.91	5e-112	400	23.4.10 nucleotide metabolism.phosphotransfer and pyrophosphatases.nucleoside diphosphate kinase	nucleotide metabolism	mito:	C	plastid	2	AT4G23900				sp|Q8LAH8|NDK4_ARATH	2	Y	23634000	20395000	24.388
Cs5g26110.1	36.9585	2	1	Symbols: ATAPY2, APY2 | ATAPY2 (ARABIDOPSIS THALIANA APYRASE 2); ATPase/ nucleotide diphosphatase | chr5:6050514-6054875 REVERSE	AT5G18280.1	71.06	N.A.	651	23.2 nucleotide metabolism.degradation	nucleotide metabolism	chlo:	M	none	1							Y	5269200	4919600	22.2796
Cs3g09230.1	32.5321	6	7	Flavin-reductase related 1	AT1G32220.1	70	6e-118	420	35.2 not assigned.unknown	not assigned	chlo:	C	plastid	3	AT1G32220.1	AT1G32220.1	AT1G32220.1	AT1G32220.1	sp|Q9FVR6|Y1222_ARATH	5	Y	46138000	57323000	25.616
Cs6g05570.1	40.3871	5	4	DUF827 protein	AT2G37400.1	60.17	6e-104	374	35.1 not assigned.no ontology	not assigned	chlo:	C	plastid	3	AT2G37400	AT2G37400	AT2G37400	AT2G37400	tr|B9IIV4|B9IIV4_POPTR	5	Y	12892000	11809000	23.5567
Cs2g12380.1	36.9283	4	3	unknown protein - maybe RNA binding?	AT5G08540.1	66.25	6e-112	400	35.2 not assigned.unknown	not assigned	chlo:	C	plastid	3	AT5G08540.1	AT5G08540.1	AT5G08540.1	AT5G08540.1	tr|Q93VT6|Q93VT6_ARATH	5	Y	5820800	2219500	21.7773
Cs7g15980.1	14.4499	3	5	SWIB complex BAF60b domain-containing protein	AT3G03590.1	56.55	4e-38	153	35.1 not assigned.no ontology	not assigned	chlo:	C	plastid	3	AT3G03590					1	Y	20409000	21426000	24.3178
Cs6g10385.2	37.4649	3	4	reticulate family protein - RER3	AT3G08640.1	61	3e-103	372	35.1 not assigned.no ontology	not assigned	chlo:	C	plastid	3	AT3G08640	AT3G08640	AT3G08640	AT3G08640	tr|A9PBE4|A9PBE4_POPTR	5	Y	21298000	22527000	24.3847
Cs1g07130.3	32.6167	3	3	cytidylyltransferase family	AT1G53000.1	88.17	7e-142	499	35.1 not assigned.no ontology	not assigned	chlo:	C	possibly plastid	3	AT1G53000.1			AT1G53000		2	Y	26352000	29145000	24.7241
Cs7g14410.1	17.251	3	3	unknown protein - C/M - envelope/thylakoid	AT5G16660.1	59.41	9e-45	176	35.2 not assigned.unknown	not assigned	chlo:	C	plastid	3	AT5G16660.1	AT5G16660.1	AT5G16660.1	AT5G16660.1	tr|B9I736|B9I736_POPTR	5	Y	70195000	75125000	26.1138
orange1.1t00450.1	17.7915	3	3	unknown protein	AT4G01150.1	65.87	6e-56	213	35.2 not assigned.unknown	not assigned	chlo:	C	plastid	3	AT4G01150.1	AT4G01150.1	AT4G01150.1	AT4G01150.1	tr|B9GQF8|B9GQF8_POPTR	5	Y	12105000	14972000	23.6824
Cs3g27530.1	18.6867	3	2	Hp17	AT1G42960.1	58.18	4e-45	177	35.2 not assigned.unknown	not assigned	chlo:	C	possibly plastid	3	AT1G42960	AT1G42960	AT1G42960	AT1G42960	tr|D7SWC3|D7SWC3_VITVI	5	Y	146330000	137760000	27.0811
Cs1g20240.1	22.9118	2	1	threonine endopeptidase	AT4G38100.1	44.13	6e-39	157	35.2 not assigned.unknown	not assigned	chlo:	C	possibly plastid	3	AT4G38100.1	AT4G38100.1		AT4G38100.1	tr|Q8LDD3|Q8LDD3_ARATH	4	Y	6607400	10631000	22.9987
Cs3g12640.1	32.7	2	1	thylakoid lumen 18.3 kDa	AT1G54780.1	70.76	1e-110	396	35.2 not assigned.unknown	not assigned	chlo:	C	plastid	3	AT1G54780.1	AT1G54780.1	AT1G54780.1	AT1G54780.1	tr|B9MZQ8|B9MZQ8_POPTR	5	Y	2431900	2251600	21.1581
Cs1g18210.1	39.216	1	1	Metallo-hydrolase/oxidoreductase superfamily protein	AT3G13800.1	76.5	3e-157	551	35.1 not assigned.no ontology	not assigned	chlo:	C	plastid	3	AT3G13800.1		AT3G13800.1			2	Y	292840	375380	18.3389
Cs1g25010.4	26.0657	1	1	unknown protein - Synechocystis sp., EMBL:D90903	AT3G51140.1	59.83	2e-73	271	35.2 not assigned.unknown	not assigned	chlo:	C	possibly plastid	3	AT3G51140.1	AT3G51140.1	AT3G51140.1	AT3G51140.1	tr|F6GZ58|F6GZ58_VITVI	5	Y	8556700	N.A.	#VALUE!
Cs4g01860.1	20.8795	1	1	unknown protein YbaB family (DUF149)	AT2G24020.1	74.85	7e-66	246	35.2 not assigned.unknown	not assigned	chlo:	C	plastid	3	AT2G24020.1	AT2G24020.1	AT2G24020.1	AT2G24020.1	tr|B9IMC7|B9IMC7_POPTR	5	Y	516710	588500	19.0728
Cs5g01590.2	23.7452	1	1	unknown protein	AT5G41960.1	58.71	4e-47	184	35.2 not assigned.unknown	not assigned	chlo:	C	possibly plastid	3							Y	N.A.	N.A.	#VALUE!
Cs5g28130.1	22.3252	1	1	unknown protein 1	AT4G13200.1	62.39	2e-30	129	35.2 not assigned.unknown	not assigned	chlo:	C	plastid	3	AT4G13200.1	AT4G13200.1	AT4G13200.1	AT4G13200.1	sp|Q8LDV3|Y4320_ARATH	5	Y	1414400	1424600	20.4369
Cs7g19820.1	47.5683	1	1	unknown protein	AT3G48860.2	70.59	3e-167	585	35.2 not assigned.unknown	not assigned	chlo:	C	possibly plastid	3							Y	59291	N.A.	#VALUE!
Cs8g12790.1	48.9762	1	1	RAF1 - Rubisco assembly factor 1	AT3G04550.1	55.96	3e-134	475	35.2 not assigned.unknown	not assigned	chlo:	C	possibly plastid	3	AT3G04550	AT3G04550	AT3G04550		tr|B9I5M2|B9I5M2_POPTR	4	Y	304950	338060	18.2926
orange1.1t04033.3	18.3666	1	1	unknown proteins	AT1G21065.1	57.04	2e-40	161	35.2 not assigned.unknown	not assigned	chlo:	C	plastid	3	AT1G21065.1	AT1G21065.1		AT1G21065.1	tr|F6I6Y1|F6I6Y1_VITVI	4	Y	265280	N.A.	#VALUE!
Cs2g11720.1	22.4414	1	1	YGGT-B protein (likely not cyt6 biogenesis)	AT4G27990.1	66.29	1e-56	216	35.1 not assigned.no ontology	not assigned	chlo:	C	plastid	3	AT4G27990.1	AT4G27990.1	AT4G27990.1	AT4G27990.1	tr|Q9SUE0|Q9SUE0_ARATH	5	Y	N.A.	N.A.	#VALUE!
Cs7g18370.4	30.4181	1	1	reticulate family member RER1	AT5G22790.1	79.5	4e-73	271	35.2 not assigned.unknown	not assigned	chlo:	C	possibly plastid	3	AT5G22790		AT5G22790		tr|Q9FGP9|Q9FGP9_ARATH	3	Y	N.A.	N.A.	#VALUE!
Cs9g11200.1	65.6802	1	1	dihydroxyacid dehydratase	AT3G23940.1	84.2	N.A.	1063	35.1 not assigned.no ontology	not assigned	chlo:	C	plastid	3	AT3G23940	AT3G23940	AT3G23940	AT3G23940	tr|B9H085|B9H085_POPTR	5	Y	N.A.	N.A.	#VALUE!
Cs3g04050.1	58.0989		2	unknown protein	AT5G24690.1	68.21	N.A.	635	35.2 not assigned.unknown	not assigned	chlo:	C	plastid	3	AT5G24690.1	AT5G24690.1	AT5G24690.1	AT5G24690.1	tr|B9GZF9|B9GZF9_POPTR	5	Y	N.A.	N.A.	#VALUE!
Cs2g21000.1	55.7244	17	14	Symbols: HPL1, CYP74B2 | HPL1 (HYDROPEROXIDE LYASE 1); electron carrier/ heme binding / iron ion binding / monooxygenase | chr4:8835495-8838676 FORWARD	AT4G15440.1	58.85	4e-175	502	35.1 not assigned.no ontology	not assigned	chlo:	C	none	2		AT4G15440		AT4G15440	tr|B9IAH7|B9IAH7_POPTR	3	Y	128340000	136670000	26.9808
Cs6g10080.1	35.5557	5	5	putative non-green plastid inner envelope membrane protein	AT2G38550.1	49.55	5e-76	281	35.2 not assigned.unknown	not assigned	chlo:	C	none	2	AT2G38550	AT2G38550	AT2G38550	AT2G38550	tr|F6GXW5|F6GXW5_VITVI	5	Y	24415000	26507000	24.6006
Cs4g08940.3	27.7458	4	2	unknown protein	AT5G55610.1	63.44	4e-61	231	35.2 not assigned.unknown	not assigned	chlo:	C	none	2	AT5G55610.1			AT5G55610.1	tr|A9PDK4|A9PDK4_POPTR	3	Y	25005000	18480000	24.3576
Cs3g23750.1	26.3663	3	3	unknown protein	AT1G47420.1	60.53	7e-77	283	35.2 not assigned.unknown	not assigned	chlo:	C	mitochondrial	2							Y	10953000	4969100	22.8147
orange1.1t01559.1	17.3891	2	3	electron carrier/ iron-sulfur cluster binding	AT3G07480.1	71.25	4e-62	233	35.2 not assigned.unknown	not assigned	chlo:	C	mitochondrial	2	AT3G07480			AT3G07480	tr|B9GNH1|B9GNH1_POPTR	3	Y	6960300	6000500	22.6237
Cs5g24490.1	49.0732	2	2	unknown protein	AT2G43180.3	68.21	2e-164	575	35.2 not assigned.unknown	not assigned	chlo:	C	none	2	AT2G43180.3	AT2G43180.3		AT2G43180.3	tr|B9GU77|B9GU77_POPTR	4	Y	2174700	2457100	21.1405
orange1.1t00439.1	40.8351	2		Encodes MGP4 (MALE GAMETOPHYTE DEFECTIVE 4), a rhamnogalacturonan II xylosyltransferase important for growth of pollen tubes and roots.	AT4G01220.1	77.87	1e-157	552	35.2 not assigned.unknown	not assigned	chlo:	C	none	2							Y	1053500	917750	19.9073
Cs2g04600.1	47.0074	1	1	leucine-rich repeat family protein	AT4G18760.1	58.4	3e-114	409	35.1 not assigned.no ontology	not assigned	chlo:	C	ER	2							Y	406710	380820	18.5862
Cs7g09350.1	50.8634	1	1	Encodes PIRL3, a member of the Plant Intracellular Ras-group-related LRRs (Leucine rich repeat proteins). PIRLs are a distinct, plant-specific class of intracellular LRRs that likely mediate protein interactions, possibly in the context of signal transduction.	AT1G12970.1	58	2e-150	528	35.1 not assigned.no ontology	not assigned	chlo:	C	none	2							Y	N.A.	413360	#VALUE!
Cs1g10150.1	54.1668	1	1	farnesylcysteine lyase	AT5G63910.1	66.74	N.A.	638	35.2 not assigned.unknown	not assigned	chlo:	C	ER	2							Y	N.A.	N.A.	#VALUE!
Cs1g23270.1	105.754	1	1	Pyridoxal phosphate (PLP)-dependent transferases superfamily protein	AT5G66950.1	64.74	N.A.	1145	35.1 not assigned.no ontology	not assigned	nucl:	C	possibly plastid	2	AT5G66950.1				tr|Q9FGD5|Q9FGD5_ARATH	2	Y	N.A.	N.A.	#VALUE!
Cs6g14260.1	46.2258	1	1	phox (PX) domain-containing protein	AT5G06140.1	83.33	N.A.	694	35.1 not assigned.no ontology	not assigned	chlo:	C	none	2				AT5G06140.1		1	Y	N.A.	N.A.	#VALUE!
Cs3g01450.1	67.8135	9	8	Endomembrane protein 70 protein family	AT2G01970.1	89.15	N.A.	1075	35.1 not assigned.no ontology	not assigned	chlo:	S	ER	1							Y	4030300	3900000	21.9187
orange1.1t01681.1	35.8236	8	7	Calcium-dependent phosphotriesterase superfamily protein; FUNCTIONS IN: molecular_function unknown; LOCATED IN: endoplasmic reticulum; EXPRESSED IN: 10 plant structures; EXPRESSED DURING: 6 growth stages; CONTAINS InterPro DOMAIN/s: SMP-30/Gluconolaconase/LRE-like region (InterPro:IPR013658), Six-bladed beta-propeller, TolB-like (InterPro:IPR011042); BEST Arabidopsis thaliana protein match is: Ca…	AT2G16760.1	64.76	5e-118	420	35.2 not assigned.unknown	not assigned	chlo:	S	ER	1							Y	36003000	27417000	24.9051
Cs1g04260.1	54.2218	7	5	HXXXD-type acyl-transferase family protein; FUNCTIONS IN: transferase activity, transferring acyl groups other than amino-acyl groups, transferase activity; INVOLVED IN: biological_process unknown; LOCATED IN: cellular_component unknown; EXPRESSED IN: root; CONTAINS InterPro DOMAIN/s: Transferase (InterPro:IPR003480); BEST Arabidopsis thaliana protein match is: HXXXD-type acyl-transferase family …	AT3G26040.1	35.43	1e-63	241	35.1 not assigned.no ontology	not assigned	chlo:	_	none	1				AT3G26040.1	tr|B5KRF5|B5KRF5_TAXCA	2	Y	28457000	43955000	25.0759
Cs2g24620.1	31.2826	6	7	ATPHB3 (PROHIBITIN 3)	AT5G40770.1	88.49	3e-143	504	35.1 not assigned.no ontology	not assigned	chlo:	S	none	1				AT5G40770	tr|F6I5L8|F6I5L8_VITVI	2	Y	61964000	75544000	26.0279
Cs4g13540.1	34.2212	6	5	LOCATED IN: endoplasmic reticulum, plasma membrane; EXPRESSED IN: 23 plant structures; EXPRESSED DURING: 14 growth stages; CONTAINS InterPro DOMAIN/s: Saposin B (InterPro:IPR008139); Has 137 Blast hits to 137 proteins in 50 species: Archae - 2; Bacteria - 0; Metazoa - 41; Fungi - 10; Plants - 36; Viruses - 0; Other Eukaryotes - 48 (source: NCBI BLink).	AT4G29520.1	67.04	4e-100	361	35.2 not assigned.unknown	not assigned	chlo:	S	ER	1							Y	24026000	30132000	24.6814
Cs2g30570.1	51.7515	5	12	HXXXD-type acyl-transferase family protein; FUNCTIONS IN: transferase activity, transferring acyl groups other than amino-acyl groups, transferase activity; INVOLVED IN: biological_process unknown; LOCATED IN: cellular_component unknown; EXPRESSED IN: root; CONTAINS InterPro DOMAIN/s: Transferase (InterPro:IPR003480); BEST Arabidopsis thaliana protein match is: HXXXD-type acyl-transferase family …	AT3G26040.1	41.1	3e-89	325	35.1 not assigned.no ontology	not assigned	chlo:	M	possibly mitochondrial	1				AT3G26040		1	Y	81911000	60855000	26.0732
Cs7g11440.2	41.3524	5	5	band 7 family protein	AT2G03510.1	74.29	4e-158	554	35.1 not assigned.no ontology	not assigned	chlo:	_	none	1							Y	15576000	21528000	24.1263
Cs7g11440.2	41.3524	5	5	band 7 family protein	AT2G03510.1	74.29	4e-158	554	35.1 not assigned.no ontology	not assigned	chlo:	_	none	1							Y	N.A.	N.A.	#VALUE!
Cs2g03890.1	41.7436	5	4	S-adenosyl-L-methionine-dependent methyltransferases superfamily protein; FUNCTIONS IN: molecular_function unknown; INVOLVED IN: biological_process unknown; LOCATED IN: Golgi apparatus, plasma membrane; EXPRESSED IN: 23 plant structures; EXPRESSED DURING: 12 growth stages; CONTAINS InterPro DOMAIN/s: Protein of unknown function DUF248, methyltransferase putative (InterPro:IPR004159); BEST Arabido…	AT1G29790.2	67.01	6e-151	530	35.2 not assigned.unknown	not assigned	chlo:	S	ER	1							Y	6108300	3928500	22.2239
Cs3g17100.1	23.3124	4	5	Tetratricopeptide repeat (TPR)-like superfamily protein; FUNCTIONS IN: binding; INVOLVED IN: biological_process unknown; LOCATED IN: cellular_component unknown; EXPRESSED IN: 23 plant structures; EXPRESSED DURING: 15 growth stages; CONTAINS InterPro DOMAIN/s: Tetratricopeptide-like helical (InterPro:IPR011990), Tetratricopeptide repeat-containing (InterPro:IPR013026), Tetratricopeptide repeat (In…	AT5G65520.1	46.19	8e-43	170	35.2 not assigned.unknown	not assigned	chlo:	S	ER	1							Y	38251000	42483000	25.2647
Cs4g05320.3	54.6081	4	3	ATSYTE/NTMC2T2.1/NTMC2TYPE2.1/SYTE	AT1G05500.1	74.23	N.A.	759	35.1.19 not assigned.no ontology.C2 domain-containing protein	not assigned	chlo:	S	ER	1							Y	4723900	6217200	22.3697
Cs6g15340.1	19.8734	3	4	Family of unknown function (DUF662)	AT2G36410.2	76.58	1e-64	241	35.2 not assigned.unknown	not assigned	nucl:	C	none	1							Y	21537000	28212000	24.5551
Cs7g20560.1	39.0703	3	3	alpha/beta-Hydrolases superfamily protein; FUNCTIONS IN: hydrolase activity; INVOLVED IN: biological_process unknown; LOCATED IN: endoplasmic reticulum; EXPRESSED IN: 24 plant structures; EXPRESSED DURING: 13 growth stages; CONTAINS InterPro DOMAIN/s: Alpha/beta hydrolase fold-1 (InterPro:IPR000073); BEST Arabidopsis thaliana protein match is: alpha/beta-Hydrolases superfamily protein (TAIR:AT1G7…	AT2G36290.1	62.72	5e-132	467	35.1 not assigned.no ontology	not assigned	chlo:	S	ER	1				AT2G36290.1		1	Y	12305000	14892000	23.6904
Cs2g21180.1	24.8002	3	2	unknown protein	AT5G42570.1	69.27	3e-86	314	35.2 not assigned.unknown	not assigned	chlo:	S	ER	1							Y	65605000	35985000	25.5341
Cs3g25850.1	46.4031	3	2	S-adenosyl-L-methionine-dependent methyltransferases superfamily protein; CONTAINS InterPro DOMAIN/s: Protein of unknown function DUF248, methyltransferase putative (InterPro:IPR004159); BEST Arabidopsis thaliana protein match is: S-adenosyl-L-methionine-dependent methyltransferases superfamily protein (TAIR:AT5G40830.2); Has 347 Blast hits to 346 proteins in 22 species: Archae - 0; Bacteria - 2;…	AT3G27230.1	75.3	N.A.	648	35.2 not assigned.unknown	not assigned	nucl:	M	possibly plastid	1							Y	1866300	2231200	20.9606
Cs4g19420.1	110.492	3	2	unknown function (DUF810)	AT2G25800.1	77.41	N.A.	1568	35.2 not assigned.unknown	not assigned	cyto:	C	none	1							Y	193920	253130	17.7573
Cs7g02290.4	94.748	3	2	WD-40 repeat family protein, similarity to ec31p	AT3G63460.1	68.8	N.A.	1197	35.1 not assigned.no ontology	not assigned	chlo:	S	none	1							Y	103650	488510	17.7797
Cs7g21100.1	16.9796	3	2	OM24 orthologue	AT3G52230.1	70	2e-16	81.6	35.2 not assigned.unknown	not assigned	mito:	C	none	1		AT3G52230				1	Y	19014000	17631000	24.1261
Cs5g31620.1	55.8705	3	2	CBS domain-containing protein with a domain of unknown function (DUF21); FUNCTIONS IN: molecular_function unknown; INVOLVED IN: biological_process unknown; LOCATED IN: endomembrane system; EXPRESSED IN: 21 plant structures; EXPRESSED DURING: 14 growth stages; CONTAINS InterPro DOMAIN/s: Protein of unknown function DUF21 (InterPro:IPR002550); BEST Arabidopsis thaliana protein match is: CBS domain-…	AT1G03270.1	72.64	N.A.	668	35.2 not assigned.unknown	not assigned	chlo:	_	possibly mitochondrial	1	AT1G03270.1					1	Y	N.A.	N.A.	#VALUE!
Cs9g02110.2	69.6227	3	1	unknown protein	AT4G16180.2	78.35	N.A.	998	35.2 not assigned.unknown	not assigned	chlo:	_	none	1				AT4G16180.2		1	Y	4093900	1945900	21.4285
Cs4g04900.2	86.9421	2	3	unknown protein	AT5G58100.1	76.53	N.A.	1202	35.2 not assigned.unknown	not assigned	chlo:	S	ER	1							Y	2097600	9901500	22.1198
Cs4g09160.1	73.3028	2	3	CBS domain-containing protein / transporter associated domain-containing protein	AT1G55930.1	72.84	N.A.	923	35.1 not assigned.no ontology	not assigned	plas:	C	none	1	AT1G55930.1		AT1G55930.1		sp|Q84R21|Y1559_ARATH	3	Y	19812000	13017000	23.9369
Cs5g07020.1	12.2211	2	3	unknown protein UPF0041 family	AT5G20090.2	80.91	6e-51	195	35.2 not assigned.unknown	not assigned	chlo:	_	none	1							Y	23986000	35399000	24.7964
Cs2g14230.2	17.5061	2	2	translocon-associated protein beta (TRAPB) family protein	AT5G14030.4	67.53	1e-60	228	35.1 not assigned.no ontology	not assigned	chlo:	S	ER	1							Y	14085000	32496000	24.3507
Cs3g15130.1	28.7552	2	2	unknown protein; FUNCTIONS IN: molecular_function unknown; INVOLVED IN: biological_process unknown; LOCATED IN: endomembrane system; Has 30201 Blast hits to 17322 proteins in 780 species: Archae - 12; Bacteria - 1396; Metazoa - 17338; Fungi - 3422; Plants - 5037; Viruses - 0; Other Eukaryotes - 2996 (source: NCBI BLink).	AT1G56423.1	61.71	9e-93	336	35.2 not assigned.unknown	not assigned	chlo:	S	ER	1							Y	12119000	10845000	23.4506
orange1.1t01252.2	41.8896	2	2	Major facilitator superfamily protein; LOCATED IN: plasma membrane; EXPRESSED IN: 21 plant structures; EXPRESSED DURING: 13 growth stages; CONTAINS InterPro DOMAIN/s: Protein of unknown function DUF791 (InterPro:IPR008509), Major facilitator superfamily, general substrate transporter (InterPro:IPR016196); BEST Arabidopsis thaliana protein match is: Major facilitator superfamily protein (TAIR:AT3G…	AT4G27720.1	83.65	N.A.	660	35.2 not assigned.unknown	not assigned	chlo:	M	mitochondrial	1							Y	17141000	24314000	24.2831
Cs2g21880.3	26.7189	2	1	PEX22 (PEROXIN 22); protein binding	AT3G21865.1	57.19	3e-80	294	35.2 not assigned.unknown	not assigned	chlo:	_	none	1							Y	421690	556720	18.8862
Cs5g20690.1	145.117	2	1	unknown protein	AT5G24710.1	78.31	N.A.	2059	35.2 not assigned.unknown	not assigned	chlo:	M	possibly mitochondrial	1							Y	318560	1063900	19.1511
Cs5g25120.1	19.8776	2	1	Peptidyl-tRNA hydrolase II (PTH2) family protein; FUNCTIONS IN: aminoacyl-tRNA hydrolase activity; INVOLVED IN: translation; EXPRESSED IN: 21 plant structures; EXPRESSED DURING: 13 growth stages; CONTAINS InterPro DOMAIN/s: Peptidyl-tRNA hydrolase, PTH2 (InterPro:IPR002833); BEST Arabidopsis thaliana protein match is: Peptidyl-tRNA hydrolase II (PTH2) family protein (TAIR:AT3G03010.2); Has 30201 …	AT5G16870.1	75.27	2e-70	261	35.2 not assigned.unknown	not assigned	chlo:	S	ER	1							Y	1191500	1204700	20.1923
Cs6g19490.1	28.3516	2	1	unknown protein	AT2G31670.1	56	2e-71	265	35.2 not assigned.unknown	not assigned	chlo:	M	mitochondrial	1	AT2G31670	AT2G31670	AT2G31670	AT2G31670	tr|A5AMX3|A5AMX3_VITVI	5	Y	440140	1580600	19.6698
Cs9g09740.1	20.1479	2	1	Peroxisomal membrane 22 kDa (Mpv17/PMP22) family protein; FUNCTIONS IN: molecular_function unknown; INVOLVED IN: biological_process unknown; LOCATED IN: integral to membrane; CONTAINS InterPro DOMAIN/s: Mpv17/PMP22 (InterPro:IPR007248); BEST Arabidopsis thaliana protein match is: Peroxisomal membrane 22 kDa (Mpv17/PMP22) family protein (TAIR:AT4G04470.1); Has 35333 Blast hits to 34131 proteins in…	AT4G14305.1	72.19	3e-69	257	35.1 not assigned.no ontology	not assigned	chlo:	M	none	1							Y	10786000	9651700	23.2825
orange1.1t00063.1	41.5509	2	1	oxidoreductase, acting on the CH-CH group of donors	AT1G18180.1	73.01	1e-117	419	35.2 not assigned.unknown	not assigned	chlo:	M	none	1							Y	6899300	6088900	22.6279
Cs4g10720.1	60.2623	2	1	unknown protein; FUNCTIONS IN: molecular_function unknown; LOCATED IN: vacuole; BEST Arabidopsis thaliana protein match is: unknown protein (TAIR:AT5G54870.1); Has 1807 Blast hits to 1807 proteins in 277 species: Archae - 0; Bacteria - 0; Metazoa - 736; Fungi - 347; Plants - 385; Viruses - 0; Other Eukaryotes - 339 (source: NCBI BLink).	AT4G27020.1	81.53	N.A.	887	35.2 not assigned.unknown	not assigned	chlo:	S	ER	1							Y	N.A.	N.A.	#VALUE!
Cs5g08580.2	23.7051	1	3	unknown protein DUF124 domain	AT5G47420.1	74.77	2e-94	342	35.2 not assigned.unknown	not assigned	chlo:	_	none	1				AT5G47420.1		1	Y	N.A.	N.A.	#VALUE!
Cs2g02860.2	19.5487	1	2	Peroxisomal membrane 22 kDa (Mpv17/PMP22) family protein; FUNCTIONS IN: molecular_function unknown; INVOLVED IN: biological_process unknown; LOCATED IN: integral to membrane; CONTAINS InterPro DOMAIN/s: Mpv17/PMP22 (InterPro:IPR007248); BEST Arabidopsis thaliana protein match is: Peroxisomal membrane 22 kDa (Mpv17/PMP22) family protein (TAIR:AT4G04470.1); Has 35333 Blast hits to 34131 proteins in…	AT4G14305.1	66.86	7e-67	249	35.1 not assigned.no ontology	not assigned	chlo:	M	possibly mitochondrial	1							Y	5751200	9296500	22.8018
Cs4g14610.1	26.6984	1	2	unknown protein	AT5G57000.1	44.57	2e-29	125	35.2 not assigned.unknown	not assigned	nucl:	C	none	1							Y	1312100	1854800	20.5731
Cs7g08630.1	15.2469	1	2	Nucleic acid-binding, OB-fold-like protein; CONTAINS InterPro DOMAIN/s: Nucleic acid-binding, OB-fold-like (InterPro:IPR016027), Nucleic acid-binding, OB-fold (InterPro:IPR012340); BEST Arabidopsis thaliana protein match is: Nucleic acid-binding, OB-fold-like protein (TAIR:AT1G10590.2); Has 249 Blast hits to 249 proteins in 61 species: Archae - 55; Bacteria - 0; Metazoa - 0; Fungi - 0; Plants - 1…	AT1G23750.1	81.75	1e-63	238	35.1 not assigned.no ontology	not assigned	chlo:	_	none	1							Y	1658800	14019000	22.2013
Cs8g08630.1	25.3923	1	2	unknown protein	AT2G16460.1	75.65	2e-98	354	35.2 not assigned.unknown	not assigned	chlo:	M	possibly mitochondrial	1							Y	N.A.	N.A.	#VALUE!
Cs5g24450.1	52.7267	1	2	HXXXD-type acyl-transferase family protein; FUNCTIONS IN: transferase activity, transferring acyl groups other than amino-acyl groups, transferase activity; INVOLVED IN: biological_process unknown; LOCATED IN: cellular_component unknown; EXPRESSED IN: root; CONTAINS InterPro DOMAIN/s: Transferase (InterPro:IPR003480); BEST Arabidopsis thaliana protein match is: HXXXD-type acyl-transferase family …	AT3G26040.1	33.97	3e-64	243	35.1 not assigned.no ontology	not assigned	chlo:	_	none	1				AT3G26040.1		1	Y	N.A.	N.A.	#VALUE!
orange1.1t03057.1	27.5869	1	2	mitochondrial glycoprotein family protein / MAM33 family protein	AT5G02050.1	49.44	6e-63	237	35.1 not assigned.no ontology	not assigned	chlo:	M	mitochondrial	1				AT2G39795.1		1	Y	N.A.	N.A.	#VALUE!
Cs1g21230.2	24.572	1	1	unknown protein	AT3G49720.2	81.6	3e-96	347	35.2 not assigned.unknown	not assigned	chlo:	M	possibly mitochondrial	1	AT3G49720.2			AT3G49720.2	sp|Q9M2Y6|Y3972_ARATH	3	Y	6043600	7799100	22.7109
Cs2g15140.1	36.0684	1	1	peroxisomal membrane protein family (22 kDa)	AT2G42770.1	74.33	4e-81	298	35.1 not assigned.no ontology	not assigned	chlo:	S	ER	1	AT2G42770.1	AT2G42770.1	AT2G42770.1	AT2G42770.1	tr|Q9SJH9|Q9SJH9_ARATH	5	Y	6164400	5733500	22.5033
Cs3g15340.1	12.3108	1	1	FUNCTIONS IN: molecular_function unknown; INVOLVED IN: biological_process unknown; LOCATED IN: mitochondrion; CONTAINS InterPro DOMAIN/s: IGR protein motif (InterPro:IPR019083); BEST Arabidopsis thaliana protein match is: unknown protein (TAIR:AT3G05810.1); Has 1807 Blast hits to 1807 proteins in 277 species: Archae - 0; Bacteria - 0; Metazoa - 736; Fungi - 347; Plants - 385; Viruses - 0; Other E…	AT5G26800.1	62.83	1e-34	141	35.2 not assigned.unknown	not assigned	chlo:	M	possibly mitochondrial	1							Y	N.A.	1659800	#VALUE!
Cs4g04360.1	18.7491	1	1	Oligosaccharyltransferase complex/magnesium transporter family protein; FUNCTIONS IN: molecular_function unknown; INVOLVED IN: biological_process unknown; LOCATED IN: plasma membrane; EXPRESSED IN: 22 plant structures; EXPRESSED DURING: 13 growth stages; CONTAINS InterPro DOMAIN/s: Oligosaccharyltransferase complex/magnesium transporter (InterPro:IPR021149); BEST Arabidopsis thaliana protein matc…	AT4G29870.1	82.66	3e-80	293	35.2 not assigned.unknown	not assigned	vacu:	C	none	1							Y	29861000	28838000	24.8066
Cs4g04800.2	127.092	1	1	SH3 domain-containing protein	AT2G07360.1	80.27	N.A.	1889	35.1 not assigned.no ontology	not assigned	nucl:	C	none	1							Y	N.A.	N.A.	#VALUE!
Cs5g03990.2	29.6873	1	1	unknown protein; Has 35333 Blast hits to 34131 proteins in 2444 species: Archae - 798; Bacteria - 22429; Metazoa - 974; Fungi - 991; Plants - 531; Viruses - 0; Other Eukaryotes - 9610 (source: NCBI BLink).	AT1G74530.3	63.93	3e-77	284	35.2 not assigned.unknown	not assigned	chlo:	M	none	1							Y	608200	N.A.	#VALUE!
Cs5g33330.1	18.2423	1	1	unknown protein with DUF538 domain (likely vacuolar)	AT1G02816.1	50.65	5e-40	160	35.2 not assigned.unknown	not assigned	chlo:	S	ER	1							Y	659430	1249100	19.7917
Cs6g10670.1	46.5838	1	1	CTP : Ethanolaminephosphate Cytidylyltransferase	AT2G38670.1	81.1	N.A.	696	35.1 not assigned.no ontology	not assigned	chlo:	S	possibly ER	1							Y	181520	N.A.	#VALUE!
Cs7g22380.1	10.9122	1	1	unknown protein	AT3G59840.1	71.57	1e-32	134	35.2 not assigned.unknown	not assigned	chlo:	_	none	1	AT3G59840	AT3G59840	AT3G59840	AT3G59840	tr|Q8VZ93|Q8VZ93_ARATH	5	Y	N.A.	N.A.	#VALUE!
Cs7g24030.1	132.528	1	1	aminophospholipid ATPase 1	AT5G04930.1	71.28	N.A.	1764	35.1 not assigned.no ontology	not assigned	plas:	C	none	1					sp|P98204|ALA1_ARATH	1	Y	87897	137020	16.7438
Cs9g14020.1	11.4908	1	1	unknown protein	AT2G42310.1	83.7	1e-43	170	35.2 not assigned.unknown	not assigned	chlo:	M	mitochondrial	1							Y	28043000	22642000	24.5868
orange1.1t00420.1	85.5824	1	1	Pentatricopeptide repeat (PPR) superfamily protein; CONTAINS InterPro DOMAIN/s: Pentatricopeptide repeat (InterPro:IPR002885); BEST Arabidopsis thaliana protein match is: Pentatricopeptide repeat (PPR) superfamily protein (TAIR:AT3G61520.1); Has 30201 Blast hits to 17322 proteins in 780 species: Archae - 12; Bacteria - 1396; Metazoa - 17338; Fungi - 3422; Plants - 5037; Viruses - 0; Other Eukaryo…	AT5G28460.1	47.68	N.A.	686	35.1.5 not assigned.no ontology.pentatricopeptide (PPR) repeat-containing protein	not assigned	chlo:	_	mitochondrial	1							Y	78698	N.A.	#VALUE!
orange1.1t02098.1	19.6101	1	1	unknown protein with DUF538	AT5G19860.1	59.62	6e-50	193	35.2 not assigned.unknown	not assigned	chlo:	S	ER	1							Y	N.A.	3487800	#VALUE!
Cs8g17760.3	63.1477		2	unknown protein; CONTAINS InterPro DOMAIN/s: Protein of unknown function DUF2042 (InterPro:IPR018611); Has 559 Blast hits to 533 proteins in 154 species: Archae - 3; Bacteria - 32; Metazoa - 305; Fungi - 42; Plants - 50; Viruses - 3; Other Eukaryotes - 124 (source: NCBI BLink).	AT3G46220.1	60.59	N.A.	690	35.2 not assigned.unknown	not assigned	chlo:	M	none	1							Y	883370	1320500	20.0427
Cs1g22710.1	142.351	4	3	OTP87 appears to act as a trans-factor involved in the recognition of the two editing sites in mitochondrial genes nad7-C24 and atp1-C1178.	AT1G74600.1	30.09	4e-121	430	35.1.5 not assigned.no ontology.pentatricopeptide (PPR) repeat-containing protein	not assigned	nucl:	M	none		AT1G74600.1				tr|F6HBI8|F6HBI8_VITVI	2	Y	2189000	1836900	20.9353
Cs2g03600.2	27.5045	1	3	flavin reductase-related 2	AT2G34460.1	76.23	1e-112	402	35.1 not assigned.no ontology	not assigned	cyto:	_	none		AT2G34460.1	AT2G34460.1	AT2G34460.1	AT2G34460.1	tr|B9I106|B9I106_POPTR	5	Y	6419700	5468100	22.4983
Cs7g26440.2	64.838	2	2	CCAAT displacement protein-related / CDP-related	AT3G18480.1	79.06	N.A.	827	35.1 not assigned.no ontology	not assigned	nucl:	_	none					AT3G18480.1	sp|Q9LS42|CASP_ARATH	2	Y	137860	470280	17.958
Cs9g08070.3	88.2676	9	5	phosphotransferase-related (DUF1012)	AT5G43745.1	71.13	N.A.	1088	35.1 not assigned.no ontology	not assigned	plas:	_	none		AT5G43745	AT5G43745	AT5G43745	AT5G43745	tr|B9HUP0|B9HUP0_POPTR	5	Y	2570500	4865700	21.7539
Cs9g05680.1	47.8299	3	1	glutamate-ammonia ligase (GS2), chloroplast	AT5G35630.3	84.72	N.A.	775	12.2.2 N-metabolism.ammonia metabolism.glutamine synthase	N-metabolism	chlo:	C	plastid	3	AT5G35630.1	AT5G35630.3	AT5G35630.1	AT5G35630.1	tr|B9HY85|B9HY85_POPTR	5	Y	5965800	4897500	22.3659
orange1.1t03572.6	131.781	1	1	ferredoxin-dependent glutamate synthase/glu1/Fd-GOGAT 1 (dual cTP and mTP)	AT5G04140.1	80.23	N.A.	2005	12.2.1.1 N-metabolism.ammonia metabolism.glutamate synthase.ferredoxin dependent	N-metabolism	chlo:	C	plastid	3	AT5G04140.1	AT5G04140.1	AT5G04140.1	AT5G04140.2	tr|B9H8U4|B9H8U4_POPTR	5	Y	N.A.	N.A.	#VALUE!
Cs2g13550.1	59.8142	24	25	H+-transporting ATP synthase beta chain	AT5G08680.1	84.89	N.A.	923	9.9 mitochondrial electron transport / ATP synthesis.F1-ATPase	mitochondrial electron transport / ATP synthesis	mito:	C	mitochondrial	1	AT5G08680.1		AT5G08680.1	AT5G08680.1	tr|Q0JKB4|Q0JKB4_ORYSJ	4	Y	403600000	429220000	28.6327
Cs3g25040.1	29.382	10	10	gamma carbonic anhydrase 1	AT1G47260.1	80.15	2e-163	459	9.1.1.5 mitochondrial electron transport / ATP synthesis.NADH-DH.complex I.carbonic anhydrase	mitochondrial electron transport / ATP synthesis	chlo:	M	none	1	AT1G47260			AT1G47260	sp|Q9C6B3|GCA2_ARATH	3	Y	69251000	60453000	25.9473
Cs5g11880.2	32.1088	9	10	ATP synthase gamma chain, mitochondrial (ATPC)	AT2G33040.1	84.19	4e-147	517	9.9 mitochondrial electron transport / ATP synthesis.F1-ATPase	mitochondrial electron transport / ATP synthesis	chlo:	_	none	1	AT2G33040			AT2G33040	tr|A9PBF4|A9PBF4_POPTR	3	Y	57673000	53276000	25.7242
Cs5g16400.1	80.673	9	8	NADH-DH 76kDa subunit - Complex I	AT5G37510.1	81.61	N.A.	1258	9.1.1 mitochondrial electron transport / ATP synthesis.NADH-DH.complex I	mitochondrial electron transport / ATP synthesis	chlo:	M	mitochondrial	1	AT5G37510			AT5G37510	tr|B9H3E2|B9H3E2_POPTR	3	Y	6590700	6345800	22.6247
Cs7g01810.1	26.3182	7	7	ATP synthase delta chain, mitochondrial	AT5G13450.1	57.81	1e-74	276	9.9 mitochondrial electron transport / ATP synthesis.F1-ATPase	mitochondrial electron transport / ATP synthesis	mito:	C	mitochondrial	1	AT5G13450			AT5G13450	tr|A9PBR4|A9PBR4_POPTR	3	Y	43063000	48572000	25.4468
Cs1g24340.1	29.6131	7	6	gamma carbonic anhydrase 1	AT1G47260.1	75.64	5e-129	453	9.1.1.5 mitochondrial electron transport / ATP synthesis.NADH-DH.complex I.carbonic anhydrase	mitochondrial electron transport / ATP synthesis	chlo:	M	none	1	AT1G47260.1			AT1G47260.1	sp|Q9C6B3|GCA2_ARATH	3	Y	485590	2805800	20.1547
Cs5g29000.1	44.1829	6	4	NADH-DH 40 kDasubunit - Complex I	AT2G20360.1	71.71	3e-163	571	9.1.1 mitochondrial electron transport / ATP synthesis.NADH-DH.complex I	mitochondrial electron transport / ATP synthesis	chlo:	M	possibly mitochondrial	1							Y	6216900	9352200	22.8623
Cs6g07550.1	32.5284	5	6	Symbols: ATPUMP1, UCP, PUMP1, ATUCP1, UCP1 | PUMP1 (PLANT UNCOUPLING MITOCHONDRIAL PROTEIN 1); binding / oxidative phosphorylation uncoupler | chr3:20038680-20041210 FORWARD	AT3G54110.1	85.62	6e-151	530	9.8 mitochondrial electron transport / ATP synthesis.uncoupling protein	mitochondrial electron transport / ATP synthesis	chlo:	S	none	1				AT3G54110	tr|A9PAU0|A9PAU0_POPTR	2	Y	6324900	10386000	22.9504
Cs4g13470.1	14.0502	5	3	Mitochondrial ATP synthase subunit G	AT2G19680.2	84.3	3e-56	213	9.9 mitochondrial electron transport / ATP synthesis.F1-ATPase	mitochondrial electron transport / ATP synthesis	chlo:	M	none	1							Y	66493000	90837000	26.2117
Cs1g13240.2	18.0048	5	2	cytochrome c oxidase family protein	AT1G80230.1	63.06	3e-49	190	9.7 mitochondrial electron transport / ATP synthesis.cytochrome c oxidase	mitochondrial electron transport / ATP synthesis	chlo:	M	mitochondrial	1				AT1G80230	tr|C5Z3U6|C5Z3U6_SORBI	2	Y	54801000	60702000	25.7815
Cs2g14600.1	30.0783	4	5	ubiquinol-cytochrome C reductase iron-sulfur subunit,	AT5G13430.1	71.22	1e-110	396	9.5 mitochondrial electron transport / ATP synthesis.cytochrome c reductase	mitochondrial electron transport / ATP synthesis	mito:	C	mitochondrial	1							Y	51719000	65344000	25.7929
Cs1g15410.1	11.0548	3	3	NADH-ubiquinone oxidoreductase B8 subunit, putative	AT5G47890.1	74.19	2e-39	157	9.1.2 mitochondrial electron transport / ATP synthesis.NADH-DH.localisation not clear	mitochondrial electron transport / ATP synthesis	chlo:	M	possibly mitochondrial	1							Y	20373000	16777000	24.1401
orange1.1t02589.1	28.0076	3	3	Carbonic anhydrase - complex I	AT3G48680.1	77.43	1e-113	405	9.1.1.5 mitochondrial electron transport / ATP synthesis.NADH-DH.complex I.carbonic anhydrase	mitochondrial electron transport / ATP synthesis	chlo:	M	mitochondrial	1	AT3G48680			AT3G48680	tr|A9PHK1|A9PHK1_POPTR	3	Y	20711000	14244000	24.0339
Cs7g04890.1	14.4986	2	4	Cytochrome bd ubiquinol oxidase, 14kDa subunit	AT5G25450.1	83.61	3e-55	209	9.5 mitochondrial electron transport / ATP synthesis.cytochrome c reductase	mitochondrial electron transport / ATP synthesis	chlo:	M	none	1					tr|B9H9S6|B9H9S6_POPTR	1	Y	34518000	29806000	24.935
Cs9g19060.1	19.1628	2	4	NADH-DH subunit - Complex I	AT5G52840.1	81.07	1e-76	282	9.1.1 mitochondrial electron transport / ATP synthesis.NADH-DH.complex I	mitochondrial electron transport / ATP synthesis	chlo:	M	mitochondrial	1	AT5G52840			AT5G52840	sp|Q9FLX7|NDUA5_ARATH	3	Y	22878000	14629000	24.1249
Cs2g01980.1	15.935	2	2	NADH-DH 20.9 kDa subunit - Complex I	AT4G16450.2	88.24	3e-49	190	9.1.1 mitochondrial electron transport / ATP synthesis.NADH-DH.complex I	mitochondrial electron transport / ATP synthesis	nucl:	C	none	1							Y	20842000	9544100	23.7496
Cs4g18700.1	23.866	2	2	NADH-ubiquinone oxidoreductase 20 kDa subunit	AT5G11770.1	77.33	8e-94	339	9.1.2 mitochondrial electron transport / ATP synthesis.NADH-DH.localisation not clear	mitochondrial electron transport / ATP synthesis	chlo:	M	mitochondrial	1				AT5G11770.1	tr|Q0P3H2|Q0P3H2_OSTTA	2	Y	6168400	5845400	22.5177
orange1.1t01329.1	7.94496	2	2	ATP synthase epsilon chain, mitochondrial	AT1G51650.1	89.86	1e-33	137	9.9 mitochondrial electron transport / ATP synthesis.F1-ATPase	mitochondrial electron transport / ATP synthesis	chlo:	S	none	1							Y	186260000	175520000	27.4299
Cs3g02510.1	34.7086	9	10	unknown protein contains TPR domain	AT3G18420.1	57.53	7e-93	337	26.33* misc. tetratricopeptide repeat (TPR) unknown function	misc	chlo:	C	plastid	3	AT3G18420.1	AT3G18420.1	AT3G18420.1	AT3G18420	tr|F6HG16|F6HG16_VITVI	5	Y	37670000	59971000	25.5023
orange1.1t02240.2	33.2353	7	7	fibrillin 7b (FBN7b) - model .4 scores better than models 1-3 and 5	AT2G42130.4	66.45	1e-111	399	26.31* misc.fibrillins	misc	chlo:	C	plastid	3	AT2G42130.4	AT2G42130.4	AT2G42130.4	AT2G42130.4	tr|A9PIE8|A9PIE8_POPTR	5	Y	25043000	24043000	24.5485
Cs5g18210.1	29.0166	1	1	Rieske [2Fe-2S] domain (TEF5-Merchant)	AT1G71500.1	56.23	3e-77	285	26.3 misc.other Ferredoxins and Rieske domain	misc	chlo:	C	plastid	3	AT1G71500.1	AT1G71500.1	AT1G71500.1	AT1G71500.1	tr|B9NGG0|B9NGG0_POPTR	5	Y	613470	709660	19.3317
Cs7g07440.1	40.644	1	1	fibrillin 6 (FBN6)	AT5G19940.1	63.22	2e-83	305	26.31* misc.fibrillins	misc	chlo:	C	plastid	3	AT5G19940	AT5G19940	AT5G19940	AT5G19940	tr|D7SU33|D7SU33_VITVI	5	Y	N.A.	303480	#VALUE!
Cs9g13070.1	26.9148	1	1	bis(5'-adenosyl)-triphosphatase	AT5G58240.1	62.5	1e-66	249	26.1 misc.misc2	misc	chlo:	C	plastid	3							Y	N.A.	331320	#VALUE!
Cs2g02520.1	43.1537	13	14	fibrillin 1b (FBN1b)	AT4G22240.1	63.27	3e-110	395	26.31* misc.fibrillins	misc	chlo:	_	none	1	AT4G22240.1	AT4G22240.1	AT4G22240.1	AT4G22240.1	sp|Q9ZWQ8|PAP_CITUN	5	Y	140780000	141260000	27.0713
Cs2g19590.1	58.2055	12	10	putative cytochrome P450	AT3G26300.1	42.63	5e-112	401	26.1 misc.cytochrome P450	misc	chlo:	S	possibly ER	1					tr|F6I533|F6I533_VITVI	1	Y	34475000	41140000	25.1665
orange1.1t04983.1	58.3657	11	13	cytochrome P450 monooxygenase	AT4G12320.1	44.79	7e-128	454	26.1 misc.cytochrome P450	misc	chlo:	S	none	1							Y	45378000	58024000	25.6128
Cs1g08360.1	106.014	9	8	RSW3 (RADIAL SWELLING 3); hydrolase, hydrolyzing O-glycosyl compounds	AT5G63840.1	75.43	N.A.	1476	26.3 misc.gluco-, galacto- and mannosidases	misc	chlo:	S	ER	1				AT5G63840	tr|Q9FN05|Q9FN05_ARATH	2	Y	9508600	10548000	23.2556
Cs5g18710.1	96.6524	9	4	member of CYP93D	AT5G06900.1	43.14	6e-119	425	26.1 misc.cytochrome P450	misc	chlo:	S	ER	1							Y	5503400	4719000	22.281
Cs2g17490.1	69.6973	7	6	dynamin ADL1-thylakoid	AT1G14830.1	87.86	N.A.	1122	26.17 misc.dynamin	misc	chlo:	_	possibly mitochondrial	1		AT1G14830.1		AT1G14830.1		2	Y	6820200	5610100	22.5605
Cs5g18700.1	54.2565	7	4	member of CYP93D	AT5G06900.1	41.81	2e-108	389	26.1 misc.cytochrome P450	misc	chlo:	S	ER	1					tr|F6I533|F6I533_VITVI	1	Y	N.A.	N.A.	#VALUE!
orange1.1t02780.1	58.5218	6	4	putative cytochrome P450	AT3G26330.1	39.55	1e-91	334	26.1 misc.cytochrome P450	misc	chlo:	S	ER	1							Y	7585700	7319300	22.8291
orange1.1t03687.2	46.3304	6	4	member of CYP716A	AT5G36110.1	39.18	1e-64	244	26.1 misc.cytochrome P450	misc	chlo:	S	ER	1							Y	3008900	4675400	21.8387
Cs2g01910.1	58.0354	4	5	cytochrome P450	AT3G26280.1	40.5	1e-101	367	26.1 misc.cytochrome P450	misc	chlo:	S	ER	1					tr|F6I533|F6I533_VITVI	1	Y	9391100	9583600	23.1775
Cs5g14840.1	30.7315	4	4	putative cytochrome P450	AT3G14690.1	52.4	2e-79	292	26.1 misc.cytochrome P450	misc	chlo:	S	ER	1							Y	8517000	7535100	22.9336
orange1.1t04132.1	55.4843	4	4	member of CYP76C	AT2G45550.1	46.87	1e-132	470	26.1 misc.cytochrome P450	misc	chlo:	M	ER	1							Y	2103900	2206300	21.0389
orange1.1t02944.1	57.6242	4	2	putative cytochrome P450	AT3G26300.1	43.37	3e-120	429	26.1 misc.cytochrome P450	misc	chlo:	S	ER	1					tr|F6I533|F6I533_VITVI	1	Y	10876000	9125400	23.2481
orange1.1t03253.1	32.0048	4	1	short-chain dehydrogenase/reductase (SDR) family protein	AT3G12800.1	79.19	8e-135	476	26.22 misc.short chain dehydrogenase/reductase (SDR)	misc	chlo:	_	none	1							Y	7814500	6475600	22.7622
Cs8g09720.1	57.2242	3	4	member of CYP76C	AT2G45550.1	46.93	2e-134	475	26.1 misc.cytochrome P450	misc	chlo:	S	none	1							Y	2270600	2470200	21.1754
Cs9g15870.1	31.1174	3	4	cytochrome P450 monooxygenase	AT4G12320.1	42.27	7e-40	160	26.1 misc.cytochrome P450	misc	chlo:	S	none	1					tr|F6I533|F6I533_VITVI	1	Y	18190000	16622000	24.0516
Cs8g09480.1	55.7143	3	3	member of CYP76C	AT2G45550.1	44.66	8e-132	467	26.1 misc.cytochrome P450	misc	chlo:	S	ER	1							Y	N.A.	N.A.	#VALUE!
Cs1g15940.2	31.4501	2	3	HAD superfamily, subfamily IIIB acid phosphatase ; FUNCTIONS IN: acid phosphatase activity; INVOLVED IN: biological_process unknown; LOCATED IN: endomembrane system; EXPRESSED IN: 24 plant structures; EXPRESSED DURING: 15 growth stages; CONTAINS InterPro DOMAIN/s: Acid phosphatase (Class B) (InterPro:IPR005519), Vegetative storage protein/acid phosphatase (InterPro:IPR014403), Acid phosphatase, p…	AT5G51260.1	46.33	2e-66	249	26.13 misc.acid and other phosphatases	misc	chlo:	S	ER	1							Y	28231000	28082000	24.747
Cs5g27465.1	12.5488	2	3	ceQORH - oxidoreductase, Zn binding dehydrogenase family	AT4G13010.1	81.19	8e-43	168	26.7 misc.oxidases - copper, flavone etc.	misc	chlo:	M		1	AT4G13010	AT4G13010	AT4G13010	AT4G13010	sp|Q9SV68|QORH_ARATH	5	Y	53885000	36095000	25.3943
Cs1g26050.3	26.7091	2	2	2-oxoglutarate (2OG) and Fe(II)-dependent oxygenase superfamily protein	AT5G66060.1	80.77	5e-114	407	26.7 misc.oxidases - copper, flavone etc.	misc	chlo:	_	none	1							Y	8416600	7731600	22.9436
Cs8g05790.1	68.2085	2	2	ARP protein	AT1G49670.1	70.24	N.A.	927	26.7 misc.oxidases - copper, flavone etc.	misc	chlo:	_	none	1	AT1G49670.1					1	Y	2361000	2481600	21.2069
orange1.1t03176.1	44.2167	2	2	cytochrome P450 monooxygenase	AT4G12320.1	38.15	3e-62	235	26.1 misc.cytochrome P450	misc	chlo:	S	none	1							Y	902300	1630900	20.2102
Cs1g22200.1	57.21	2	2	member of CYP81D	AT4G37370.1	59.52	4e-176	614	26.1 misc.cytochrome P450	misc	chlo:	S	ER	1							Y	N.A.	N.A.	#VALUE!
Cs3g21910.4	31.1457	2	1	NAD(P)-binding Rossmann-fold protein	AT4G09750.1	75.7	1e-131	466	26.22 misc.short chain dehydrogenase/reductase (SDR)	misc	chlo:	_	none	1							Y	7315400	9765300	23.0109
Cs1g04870.2	45.1925	1	2	FAD/NAD(P)-binding oxidoreductase	AT2G35660.1	38.21	1e-62	233	26.7 misc.oxidases - copper, flavone etc.	misc	chlo:	S	none	1				AT2G35660.1		1	Y	1480600	836700	20.0861
Cs8g07480.5	30.9222	1	2	J-domain protein DjB7 (type 2) (also AtDjp1)	AT4G39150.2	69.92	3e-111	397	26.29* misc.DnaJ domain with unknown function	misc	chlo:	S	none	1							Y	693630	2436900	20.3102
Cs4g09080.1	56.6124	1	2	putative cytochrome P450	AT3G26300.1	43.34	5e-117	418	26.1 misc.cytochrome P450	misc	chlo:	S	ER	1					tr|F6I533|F6I533_VITVI	1	Y	N.A.	N.A.	#VALUE!
Cs2g30470.1	35.6205	1	1	NAD(P)-binding Rossmann-fold superfamily protein	AT1G51410.1	79.94	3e-158	554	26.11.1 misc.alcohol dehydrogenases	misc	chlo:	S	none	1							Y	223750	320460	18.0307
Cs2g31080.1	12.5397	1	1	Bifunctional inhibitor/lipid-transfer protein/seed storage 2S albumin superfamily protein; FUNCTIONS IN: lipid binding; INVOLVED IN: lipid transport; LOCATED IN: endomembrane system; EXPRESSED IN: 15 plant structures; EXPRESSED DURING: 6 growth stages; CONTAINS InterPro DOMAIN/s: Bifunctional inhibitor/plant lipid transfer protein/seed storage (InterPro:IPR016140), Plant lipid transfer protein/se…	AT4G33550.2	43.86	1e-17	84.7	26.21 misc.protease inhibitor/seed storage/lipid transfer protein (LTP) family protein	misc	chlo:	S	ER	1							Y	69217000	59997000	25.9415
Cs3g01240.1	23.9504	1	1	glutathione S-transferase zeta 1 (GSTZ1) (GST18)	AT2G02390.1	63.51	7e-79	290	26.9 misc.glutathione S transferases	misc	chlo:	M	mitochondrial	1							Y	3337700	2538700	21.473
Cs6g18340.1	10.2552	1	1	Bifunctional inhibitor/lipid-transfer protein/seed storage 2S albumin superfamily protein; FUNCTIONS IN: lipid binding; INVOLVED IN: lipid transport; LOCATED IN: endomembrane system; EXPRESSED IN: 21 plant structures; EXPRESSED DURING: 13 growth stages; CONTAINS InterPro DOMAIN/s: Bifunctional inhibitor/plant lipid transfer protein/seed storage (InterPro:IPR016140), Plant lipid transfer protein/s…	AT3G18280.1	55.42	2e-23	103	26.21 misc.protease inhibitor/seed storage/lipid transfer protein (LTP) family protein	misc	chlo:	S	ER	1							Y	11810000	13205000	23.574
Cs7g15540.1	60.2595	1	1	member of CYP89A	AT1G64940.1	55.24	4e-164	574	26.1 misc.cytochrome P450	misc	chlo:	S	ER	1							Y	507960	N.A.	#VALUE!
orange1.1t04709.1	51.985	1	1	Galactosyl transferase GMA12/MNN10 family protein; FUNCTIONS IN: transferase activity, transferring glycosyl groups, transferase activity; INVOLVED IN: biological_process unknown; LOCATED IN: integral to membrane; EXPRESSED IN: 18 plant structures; EXPRESSED DURING: 9 growth stages; CONTAINS InterPro DOMAIN/s: Galactosyl transferase (InterPro:IPR008630); BEST Arabidopsis thaliana protein match is…	AT5G07720.1	75.96	N.A.	734	26.2 misc.UDP glucosyl and glucoronyl transferases	misc	mito:	C	none	1							Y	233080	488860	18.3648
Cs2g17110.1	59.0972	1	1	putative cytochrome P450	AT5G42590.1	42.08	8e-105	374	26.1 misc.cytochrome P450	misc	chlo:	_	ER	1	AT5G42590.1	AT5G25900.1		AT5G42590.1	tr|B9IF07|B9IF07_POPTR	4	Y	N.A.	N.A.	#VALUE!
Cs7g15470.1	59.1382	1	1	member of CYP89A	AT1G64940.1	61.82	N.A.	652	26.1 misc.cytochrome P450	misc	chlo:	S	ER	1				AT1G64940.1		1	Y	N.A.	N.A.	#VALUE!
Cs8g12670.2	23.3153	2	3	weak J-domain protein CJD1 (ARC6 interactor)	AT1G08640.1	68.78	6e-80	293	26.29* misc.DnaJ domain with unknown function	misc	plas:	_	none		AT1G08640.1	AT1G08640.1	AT1G08640.1	AT1G08640.1	tr|B9IPA0|B9IPA0_POPTR	5	Y	13291000	19164000	23.9279
Cs1g19720.2	40.1951	3	3	J-domain protein DjA6 (type 1)	AT2G22360.1	84.4	6e-175	610	26.29* misc.DnaJ domain with unknown function	misc	nucl:	_	none		AT2G22360.1	AT2G22360.1	AT2G22360.1	AT2G22360.1	tr|F6I297|F6I297_VITVI	5	Y	N.A.	N.A.	#VALUE!
Cs5g27470.1	25.1293	5	5	ceQORH - oxidoreductase, Zn binding dehydrogenase family	AT4G13010.1	81.12	4e-104	374	26.7 misc.oxidases - copper, flavone etc.	misc	cyto:	_	none		AT4G13010	AT4G13010	AT4G13010	AT4G13010	tr|B9P6Y6|B9P6Y6_POPTR	5	Y	71791000	75723000	26.1358
Cs2g10940.1	39.776	1	1	Inositol monophophatase-1	AT1G31190.1	75.07	1e-164	575	3.4.5 minor CHO metabolism.myo-inositol.inositol phosphatase	minor CHO metabolism	chlo:	C	possibly plastid	3	AT1G31190.1	AT1G31190.1	AT1G31190.1	AT1G31190.1	tr|B9NA67|B9NA67_POPTR	5	Y	945930	562630	19.4766
Cs8g07590.1	34.9479	1	2	mannose 6-phosphate reductase (NADPH-dependent), putative	AT2G21250.1	86.73	2e-164	574	3.5 minor CHO metabolism.others	minor CHO metabolism	chlo:	_	none	1							Y	516670	1997700	19.9544
orange1.1t02839.1	12.1594	1	1	uridylyltransferase-related	AT1G16880.1	81.4	6e-16	79	3.8.3 minor CHO metabolism.galactose.galactose-1-phosphate uridyl transferases	minor CHO metabolism	chlo:	M	none	1	AT1G16880.1	AT1G16880.1	AT1G16880.1	AT1G16880.1	tr|B9HVE6|B9HVE6_POPTR	5	Y	781750	830680	19.6201
Cs6g22020.2	91.8169	2	1	starch phosphorylase-1	AT3G29320.1	70.66	N.A.	1173	2.2.2.2 major CHO metabolism.degradation.starch.starch phosphorylase	major CHO metabolism	chlo:	C	plastid	3	AT3G29320	AT3G29320	AT3G29320	AT3G29320	sp|P53536|PHSL_VICFA	5	Y	384950	1133600	19.3334
Cs2g18800.1	57.0813	1	1	ADP-glucose pyrophosphorylase - small subunit 1 (APS1)	AT5G48300.1	84.95	N.A.	895	2.1.2.1 major CHO metabolism.synthesis.starch.AGPase	major CHO metabolism	chlo:	C	plastid	3	AT5G48300.1	AT5G48300.1	AT5G48300.1	AT5G48300.1	tr|Q0MSF8|Q0MSF8_CITSI	5	Y	251070	488940	18.4185
Cs4g15520.1	54.022	9	8	Hexokinase 2 (ATHXK2)	AT2G19860.1	80.28	N.A.	820	2.2.1.4 major CHO metabolism.degradation.sucrose.hexokinase	major CHO metabolism	chlo:	S	none	1	AT2G19860				tr|B9ILV3|B9ILV3_POPTR	2	Y	30481000	36484000	24.9911
Cs1g15840.2	53.5413	2		Hexokinase 2 (ATHXK2)	AT2G19860.1	69.15	N.A.	718	2.2.1.4 major CHO metabolism.degradation.sucrose.hexokinase	major CHO metabolism	chlo:	S	ER	1	AT2G19860.1		AT4G29130.1	AT4G29130.1	tr|B9GGN1|B9GGN1_POPTR	4	Y	N.A.	N.A.	#VALUE!
Cs6g07610.1	85.8435	9	11	Symbols: CAC3 | CAC3; acetyl-CoA carboxylase | chr2:15917093-15921170 FORWARD	AT2G38040.2	66.58	N.A.	1004	11.1.1 lipid metabolism.FA synthesis and FA elongation.Acetyl CoA Carboxylation	lipid metabolism	chlo:	C	plastid	3	AT2G38040	AT2G38040	AT2G38040	AT2G38040	tr|A8RWV6|A8RWV6_GOSHI	5	Y	12544000	12508000	23.5784
Cs9g02470.3	61.8222	9	9	E3 -dihydrolipoamide dehydrogenase 1, plastidic (ptlpd1)	AT3G16950.1	87.11	N.A.	937	11.1 lipid metabolism.FA synthesis and FA elongation	lipid metabolism	chlo:	C	plastid	3	AT3G16950	AT3G16950	AT3G16950	AT3G16950	tr|D5MAF8|D5MAF8_TRIRP	5	Y	17165000	18260000	24.0776
orange1.1t01869.2	76.0996	8	10	Long-Chain Acyl-CoA Synthetase (Lipid Gene Database; Beisson)	AT3G23790.1	70.67	N.A.	945	11.1.8 lipid metabolism.FA synthesis and FA elongation.acyl coa ligase	lipid metabolism	chlo:	C	plastid	3	AT3G23790	AT3G23790	AT3G23790		sp|Q9LK39|AAE16_ARATH	4	Y	5234600	7157600	22.5453
Cs4g04540.1	58.3279	8	7	biotin carboxylase (BC) - part of ACCase complex	AT5G35360.1	86.04	N.A.	913	11.1.1 lipid metabolism.FA synthesis and FA elongation.Acetyl CoA Carboxylation	lipid metabolism	chlo:	C	plastid	3	AT5G35360	AT5G35360	AT5G35360	AT5G35360	tr|A5HJL1|A5HJL1_GOSHI	5	Y	15597000	15562000	23.8931
orange1.1t02015.1	41.2563	6	7	Enoyl-ACP reductase (MOD1 - (MOSAIC DEATH 1);	AT2G05990.2	77	2e-170	595	11.1.6 lipid metabolism.FA synthesis and FA elongation.enoyl ACP reductase	lipid metabolism	chlo:	C	plastid	3	AT2G05990	AT2G05990	AT2G05990	AT2G05990	tr|B9GLM6|B9GLM6_POPTR	5	Y	19160000	25052000	24.385
Cs9g18710.1	63.3253	4	6	pyruvate kinase-2 (typically homotetramer)	AT5G52920.1	82.73	N.A.	1000	11.1.30 lipid metabolism.FA synthesis and FA elongation.pyruvate kinase	lipid metabolism	chlo:	C	plastid	3	AT5G52920	AT5G52920	AT5G52920	AT5G52920	tr|B9I518|B9I518_POPTR	5	Y	8701100	8833100	23.0636
orange1.1t01990.1	25.3	4	5	beta-hydroxyacyl-ACP dehydratase, plastid (Lipid Gene Database; Beisson)	AT5G10160.1	73.79	1e-84	309	11.1.5 lipid metabolism.FA synthesis and FA elongation.beta hydroxyacyl ACP dehydratase	lipid metabolism	chlo:	C	plastid	3	AT5G10160	AT5G10160	AT5G10160	AT5G10160	tr|D7STF0|D7STF0_VITVI	5	Y	33909000	33988000	25.0168
Cs7g10260.2	32.7802	3	6	Plastidial Ketoacyl-ACP Reductase	AT1G24360.1	63.98	3e-115	411	11.1.4 lipid metabolism.FA synthesis and FA elongation.ACP oxoacyl reductase	lipid metabolism	chlo:	C	plastid	3	AT1G24360.1	AT1G24360.1	AT1G24360.1	AT1G24360.1	tr|B9HTB3|B9HTB3_POPTR	5	Y	16407000	16505000	23.9721
Cs5g23180.1	41.7471	2	4	Protein trigalactosyldiacylglycerol 2 (TGD2)	AT3G20320.1	73.04	7e-163	570	11.15* lipid metabolism.transport	lipid metabolism	chlo:	C	plastid	3	AT3G20320.1	AT3G20320.1	AT3G20320.1	AT3G20320.1	tr|F6HYX4|F6HYX4_VITVI	5	Y	N.A.	852810	#VALUE!
Cs7g13170.1	49.9134	2	4	E2 - dihydrolipoamide acetyltransferase, plastid - subunit of pyruvate dehydrogenase complex	AT3G25860.1	74.79	N.A.	640	11.1.31 lipid metabolism.FA synthesis and FA elongation.pyruvate DH	lipid metabolism	chlo:	C	plastid	3	AT3G25860	AT3G25860	AT3G25860	AT3G25860	tr|Q9SQI8|Q9SQI8_ARATH	5	Y	4855000	4032300	22.0771
Cs4g02800.1	52.7596	2	2	encodes a diacylglycerol kinase. Applying a specific diacylglycerol kinase inhibitor to the growth media resulted in reduced root elongation and plant growth. Gene is expressed throughout the plant but is strongest in flowers and young seedlings.	AT4G30340.1	68.87	N.A.	702	11.3.5 lipid metabolism.Phospholipid synthesis.diacylglycerol kinase	lipid metabolism	chlo:	C	possibly plastid	3							Y	2422200	2433100	21.2111
Cs9g05030.3	12.17	2	1	acyl carrier protein	AT4G25050.2	50	1e-15	77.8	11.1.12 lipid metabolism.FA synthesis and FA elongation.ACP protein	lipid metabolism	chlo:	C	plastid	3	AT4G25050.1	AT4G25050.2	AT4G25050.1	AT4G25050.1	tr|F6HDI1|F6HDI1_VITVI	5	Y	N.A.	N.A.	#VALUE!
Cs3g22480.1	48.0241	1	2	Plastidial Dihydrolipoamide Acetyltransferase, pyruvate DH complex	AT1G34430.1	77.25	N.A.	659	11.1.31 lipid metabolism.FA synthesis and FA elongation.pyruvate DH	lipid metabolism	chlo:	C	plastid	3	AT1G34430.1	AT1G34430.1	AT1G34430.1	AT1G34430.1	tr|B9IQK3|B9IQK3_POPTR	5	Y	6641600	8508700	22.8418
Cs5g09160.1	27.1667	1	2	3-oxoacyl-(acyl-carrier-protein) synthase III / 3-ketoacyl-acyl carrier protein synthase III (KAS III)	AT1G62640.2	73.2	3e-101	364	11.1.3 lipid metabolism.FA synthesis and FA elongation.ketoacyl ACP synthase	lipid metabolism	chlo:	C	plastid	3	AT1G62640.1	AT1G62640.2	AT1G62640.1	AT1G62640.2	sp|P49243|FABH_ARATH	5	Y	4262700	4417300	22.049
Cs5g31220.1	24.9672	1	2	Fatty acid binding protein 1 (FAP1)	AT3G63170.1	66.83	5e-76	280	11.1 lipid metabolism.FA synthesis and FA elongation	lipid metabolism	chlo:	C	plastid	3	AT3G63170	AT3G63170	AT3G63170	AT3G63170	tr|F6HI42|F6HI42_VITVI	5	Y	2351300	4009900	21.5501
Cs7g30370.2	29.1571	1	2	biotin carboxyl carrier protein of acetyl-CoA carboxylase (BCCP)	AT3G56130.1	49.81	5e-60	228	11.1.1 lipid metabolism.FA synthesis and FA elongation.Acetyl CoA Carboxylation	lipid metabolism	chlo:	C	plastid	3	AT3G56130	AT3G56130	AT3G56130	AT3G56130	tr|B9HHW2|B9HHW2_POPTR	5	Y	6494800	6723600	22.6558
Cs9g09570.1	92.1521	11	9	Cyclopropane-fatty-acyl-phospholipid synthase; FUNCTIONS IN: cyclopropane-fatty-acyl-phospholipid synthase activity; INVOLVED IN: lipid biosynthetic process; LOCATED IN: endomembrane system; CONTAINS InterPro DOMAIN/s: Amine oxidase (InterPro:IPR002937), Cyclopropane-fatty-acyl-phospholipid/mycolic acid synthase (InterPro:IPR003333), Adrenodoxin reductase (InterPro:IPR000759); BEST Arabidopsis th…	AT3G23510.1	67.92	N.A.	1101	11.3.7 lipid metabolism.Phospholipid synthesis.cyclopropane-fatty-acyl-phospholipid synthase	lipid metabolism	chlo:	_	possibly plastid	2							Y	7476700	8592400	22.9343
Cs3g19600.1	75.3751	1	1	LACS9 - acyl-CoA synthetase -plastid	AT1G77590.1	76.26	N.A.	1124	11.1.9 lipid metabolism.FA synthesis and FA elongation.long chain fatty acid CoA ligase	lipid metabolism	chlo:	C	ER	2	AT1G77590.1	AT1G77590.1	AT1G77590.1	AT1G77590.1	sp|Q9CAP8|LACS9_ARATH	5	Y	1345500	1327300	20.3499
Cs7g29340.1	54.3046	1	1	Lysophospholipase (lipid gene database; Beisson)	AT3G10840.1	58.64	3e-139	492	11.9.2 lipid metabolism.lipid degradation.lipases	lipid metabolism	plas:	C	plastid	2	AT3G10840	AT3G10840	AT3G10840		tr|F6HC10|F6HC10_VITVI	4	Y	188730	111590	17.1469
Cs8g17450.2	38.1017	1	1	FD6C = omega-6 fatty acid desaturase 'chloroplast omega-6 fatty acid desaturase (fad6)	AT4G30950.1	70.75	2e-130	462	11.2.4 lipid metabolism.FA desaturation.omega 6 desaturase	lipid metabolism	plas:	C	plastid	2	AT4G30950.1	AT4G30950.1	AT4G30950.1	AT4G30950.1	tr|A9PGN3|A9PGN3_POPTR	5	Y	N.A.	N.A.	#VALUE!
Cs4g16080.1	78.1479	9	9	enoyl-CoA hydratase - AIM1 (ABNORMAL INFLORESCENCE MERISTEM);	AT4G29010.1	74.83	N.A.	1101	11.9.4.9 lipid metabolism.lipid degradation.beta-oxidation.mutifunctional	lipid metabolism	chlo:	_	none	1	AT4G29010			AT4G29010	tr|B9ILP1|B9ILP1_POPTR	3	Y	9336100	14455000	23.4697
Cs2g19110.2	78.1071	7	8	long-chain acyl-CoA synthetase 8 (LACS8)	AT2G04350.2	73.78	N.A.	1071	11.1.9 lipid metabolism.FA synthesis and FA elongation.long chain fatty acid CoA ligase	lipid metabolism	chlo:	_	none	1	AT2G04350.1		AT2G04350.1	AT2G04350.1	sp|Q9SJD4|LACS8_ARATH	4	Y	24477000	22684000	24.49
Cs1g16430.1	39.8404	6	7	Encodes a sulfotransferase that acts specifically on 11- and 12-hydroxyjasmonic acid. Transcript levels for this enzyme are increased by treatments with jasmonic acid (JA), 12-hydroxyJA, JA-isoleucine, and 12-oxyphytodienoic acid (a JA precursor).	AT5G07010.1	61.38	3e-126	448	11.8 lipid metabolism.exotics (steroids, squalene etc)	lipid metabolism	chlo:	_	none	1							Y	8455200	8208300	22.99
Cs9g06570.1	76.3387	6	5	LACS7 (LONG-CHAIN ACYL-COA SYNTHETASE 7)	AT5G27600.1	74.32	N.A.	1120	11.1.8 lipid metabolism.FA synthesis and FA elongation.acyl coa ligase	lipid metabolism	chlo:	_	none	1							Y	9516700	12922000	23.4027
orange1.1t03387.2	33.4699	3	3	Encodes an endoplasmic reticulum localized protein with lysophosphatidyl acyltransferase activity.	AT3G57650.1	82.56	7e-140	493	11.3.1 lipid metabolism.Phospholipid synthesis.1-acylglycerol-3-phosphate O-acyltransferase	lipid metabolism	chlo:	S	ER	1					sp|Q8LG50|LPAT2_ARATH	1	Y	12093000	11116000	23.4669
Cs6g21690.1	49.7036	3	1	Encodes a UDP-glucose:sterol-glucosyltransferase. ugt80b1 mutant plants have reduced steryl glycoside and acyl steryl glycoside levels, reduced seed size, and a transparent testa phenotype. The mutant seeds also have reduced levels of suberization and lipid polyester monomers. ugt80a2/b1 double mutants have normal levels of celluose and normal cold stress tolerance.	AT1G43620.3	70.81	7e-79	291	11.8.3 lipid metabolism.exotics (steroids, squalene etc).UDP-glucose:sterol glucosyltransferase	lipid metabolism	chlo:	_	none	1							Y	1302900	710370	19.8758
Cs7g29210.2	27.1579	2	2	3-oxo-5-alpha-steroid 4-dehydrogenase/ fatty acid elongase/ trans-2-enoyl-CoA reductase (NADPH) ATTSC13/CER10/ECR/TSC13 (ENOYL-COA REDUCTASE);	AT3G55360.1	86.03	6e-121	429	11.8.7 lipid metabolism.exotics (steroids, squalene etc).trans-2-enoyl-CoA reductase (NADPH)	lipid metabolism	chlo:	S	possibly ER	1							Y	1406600	1272900	20.3517
Cs3g11690.1	74.4284	1	1	Phytyl ester synthase 1 (PES1) or Diacyl glycerol transferase 3 (DAGAT 3)	AT1G54570.1	66.2	N.A.	878	11.1 lipid metabolism.glycolipid synthesis	lipid metabolism	chlo:	_	none	1	AT1G54570.1	AT1G54570.1		AT1G54570	sp|Q9ZVN2|Y1457_ARATH	4	Y	N.A.	319670	#VALUE!
Cs6g07840.2	41.95	1	1	DAG sulfoquinovosyltransferase (sulfolipid synthase) (SQD2)	AT5G01220.1	80	N.A.	632	11.10.4 lipid metabolism.glycolipid synthesis.sulfolipid synthase	lipid metabolism	chlo:	_	none	1	AT5G01220.1	AT5G01220.1	AT5G01220.1	AT5G01220.1	tr|B9HCK5|B9HCK5_POPTR	5	Y	247090	249380	17.9213
Cs7g27950.1	38.5812	1	1	Phosphatidylglycero-phosphate synthase 1 (PGP1)-dual targeted	AT2G39290.1	81.73	2e-87	319	11.1 lipid metabolism.glycolipid synthesis	lipid metabolism	chlo:	_	possibly mitochondrial	1	AT2G39290.1	AT2G39290.1	AT2G39290.1	AT2G39290.1	tr|B9HTZ8|B9HTZ8_POPTR	5	Y	694900	793950	19.5026
Cs7g22750.1	50.4718	1	3	pyruvate kinase (typically homotetramer)	AT1G32440.1	84.14	N.A.	809	11.1.30 lipid metabolism.FA synthesis and FA elongation.pyruvate kinase	lipid metabolism	cyto:	_	none		AT1G32440	AT1G32440		AT1G32440	sp|Q40546|KPYG_TOBAC	4	Y	1737600	1905400	20.7952
Cs3g18630.1	227.952		2	acetyl-CoA carboxylase - ACC1	AT1G36180.1	79.63	N.A.	3388	11.1.1 lipid metabolism.FA synthesis and FA elongation.Acetyl CoA Carboxylation	lipid metabolism	cyto:	_	none			AT1G36180.1			sp|Q38970|ACC1_ARATH	2	Y	93577	63461	16.2337
Cs8g20810.2	32.8962	3	2	malonyl-CoA:Acyl carrier protein transacylase	AT2G30200.1	87.75	1e-149	525	11.1.2 lipid metabolism.FA synthesis and FA elongation.Acetyl CoA Transacylase	lipid metabolism	cyto:	S	ER		AT2G30200	AT2G30200	AT2G30200	AT2G30200	tr|B9HN91|B9HN91_POPTR	5	Y	10628000	9131900	23.2319
Cs2g03260.2	33.7979	2	1	E1 beta pyruvate dehydrogenase complex	AT2G34590.1	96.09	N.A.	632	11.1.31 lipid metabolism.FA synthesis and FA elongation.pyruvate DH	lipid metabolism	cyto:	_	none		AT2G34590.1	AT2G34590.1		AT2G34590.1	tr|B9IJS2|B9IJS2_POPTR	4	Y	N.A.	N.A.	#VALUE!
orange1.1t02246.1	58.9946	4	2	Fatty acyl carrier protein reductaseMaleSterile2 (MS2) (in pollen)	AT3G11980.1	58.92	2e-162	569	11.1 lipid metabolism.FA synthesis and FA elongation	lipid metabolism	cyto:	_	none		AT3G11980.1	AT3G11980.1			sp|B9TSP7|FACR6_ARATH	3	Y	5100900	6314700	22.4363
orange1.1t03431.3	28.0939		2	lipocalin	AT3G47860.1	77.24	2e-109	391	11.6 lipid metabolism.lipid transfer proteins etc	lipid metabolism	cyto:	_	none		AT3G47860	AT3G47860	AT3G47860	AT3G47860	tr|F6H9B7|F6H9B7_VITVI	5	Y	973850	1414700	20.1627
Cs2g22720.1	54.288	2		diacylglycerol kinase 5	AT4G28130.1	68.56	N.A.	654	11.3.5 lipid metabolism.Phospholipid synthesis.diacylglycerol kinase	lipid metabolism	nucl:	_	none		AT4G28130.1			AT4G28130.1	tr|Q307R0|Q307R0_ORYSI	3	Y	810480	1146200	19.8784
Cs8g15240.2	48.822	4	4	Encodes a member of the eight-member gene family encoding alcohol-forming fatty acyl-CoA reductases (FARs) identified in Arabidopsis thaliana. Three of the FARs, FAR1 (At5g22500), FAR4 (At3g44540) and FAR5 (At3g44550), are shown to generate the fatty alcohols found in root, seed coat, and wound-induced leaf tissue.	AT5G22500.1	50.23	2e-129	456	11.9.4.13 lipid metabolism.lipid degradation.beta-oxidation.acyl CoA reductase	lipid metabolism	cyto:	_	none		AT5G22500.1			AT5G22500.1	sp|Q39152|FACR1_ARATH	3	Y	21060000	20914000	24.323
Cs5g15350.3	51.5448	2	3	Encodes a member of the eight-member gene family encoding alcohol-forming fatty acyl-CoA reductases (FARs) identified in Arabidopsis thaliana. Three of the FARs, FAR1 (At5g22500), FAR4 (At3g44540) and FAR5 (At3g44550), are shown to generate the fatty alcohols found in root, seed coat, and wound-induced leaf tissue.	AT5G22500.1	49.34	2e-107	382	11.9.4.13 lipid metabolism.lipid degradation.beta-oxidation.acyl CoA reductase	lipid metabolism	cyto:	_	none		AT5G22500.1			AT5G22500.1	sp|Q39152|FACR1_ARATH	3	Y	2090000	1143100	20.5598
Cs2g15020.3	62.0205	5	5	acetyl-CoA synthetase (acetate-CoA ligase)	AT5G36880.2	86.3	N.A.	993	11.1.8 lipid metabolism.FA synthesis and FA elongation.acyl coa ligase	lipid metabolism	cyto:	_	none		AT5G36880.2	AT5G36880.2	AT5G36880.1	AT5G36880.2	tr|B9IA36|B9IA36_POPTR	5	Y	6115700	7961000	22.7343
gi|113952631	55.3366	5	5	acetyl-CoA carboxylase carboxyltransferase beta subunit [Citrus sinensis]						lipid metabolism											Y	12954000	15036000	23.7344
Cs6g18900.1	27.4961	2	4	allene oxide cyclase 4 (OAC4; ERD12 family	AT1G13280.1	63.59	3e-73	271	17.7.1.4 hormone metabolism.jasmonate.synthesis-degradation.allene oxidase cyclase	hormone metabolism	chlo:	C	plastid	3	AT1G13280	AT1G13280	AT1G13280	AT1G13280	tr|Q9AYT8|Q9AYT8_9ROSI	5	Y	6076800	10241000	22.9114
orange1.1t04376.1	102.209	31	35	lipoxygenase AtLOX2, plastid	AT3G45140.1	60.55	N.A.	1064	17.7.1.2 hormone metabolism.jasmonate.synthesis-degradation.lipoxygenase	hormone metabolism	chlo:	C	none	2	AT3G45140.1		AT3G45140.1	AT3G45140.1	tr|B9GMA4|B9GMA4_POPTR	4	Y	248370000	220840000	27.8032
Cs7g10360.1	103.683	3	3	Lipoxygenase 6	AT1G67560.1	66.44	N.A.	1195	17.7.1.2 hormone metabolism.jasmonate.synthesis-degradation.lipoxygenase	hormone metabolism	chlo:	C	mitochondrial	2	AT1G67560				tr|B9HL91|B9HL91_POPTR	2	Y	3959200	3496600	21.8271
Cs7g16820.1	25.0121	4	4	auxin-responsive protein / auxin-induced protein (AIR12)	AT3G07390.1	50.43	1e-52	202	17.2.3 hormone metabolism.auxin.induced-regulated-responsive-activated	hormone metabolism	chlo:	S	ER	1							Y	38329000	56614000	25.4733
Cs7g16690.1	86.8924	3	3	cycloartenol synthase (CAS1)	AT2G07050.1	80.26	N.A.	1323	17.3.1.2.99 hormone metabolism.brassinosteroid.synthesis-degradation.sterols.other	hormone metabolism	chlo:	M	none	1					sp|P38605|CAS1_ARATH	1	Y	2015100	4901600	21.5836
Cs8g10820.1	55.1906	3	2	obtusifoliol 14-demethylase (CYP51)	AT1G11680.1	81.69	N.A.	838	17.3.1.2.3 hormone metabolism.brassinosteroid.synthesis-degradation.sterols.CYP51	hormone metabolism	chlo:	S	ER	1							Y	1868800	2759400	21.1148
Cs7g02040.2	38.9582	1	2	SMT1 (STEROL METHYLTRANSFERASE 1)	AT5G13710.2	73.51	2e-144	508	17.3.1.2.2 hormone metabolism.brassinosteroid.synthesis-degradation.sterols.SMT	hormone metabolism	chlo:	_	possibly mitochondrial	1							Y	5316400	4315000	22.1915
Cs3g13930.1	99.3795	2	3	LOX1 (Lipoxygenase 1); lipoxygenase	AT3G22400.1	62.99	N.A.	1160	17.7.1.2 hormone metabolism.jasmonate.synthesis-degradation.lipoxygenase	hormone metabolism	cyto:	_	none		AT3G22400.1				sp|Q06327|LOX1_ARATH	2	Y	1055000	478760	19.4389
Cs3g17430.2	63.6597	3	3	glucose-6-phosphate isomerase (PGI1)	AT4G24620.1	81.11	N.A.	970	4.3 glycolysis.G6PIsomerase	glycolysis	chlo:	C	plastid	3	AT4G24620	AT4G24620	AT4G24620	AT4G24620	tr|F6H116|F6H116_VITVI	5	Y	782720	728390	19.5262
Cs1g20200.1	58.2135	2	2	phosphofructokinase family protein	AT2G22480.1	78.81	N.A.	885	4.4 glycolysis.PPFK	glycolysis	chlo:	C	none	2	AT2G22480.1	AT2G22480.1		AT2G22480	tr|B9HFR9|B9HFR9_POPTR	4	Y	839660	853710	19.6914
Cs4g13070.1	51.1961	2	2	Symbols: PFK4 | PFK4 (PHOSPHOFRUCTOKINASE 4); 6-phosphofructokinase | chr5:24761079-24764012 FORWARD	AT5G61580.1	85.62	N.A.	830	4.4 glycolysis.PPFK	glycolysis	chlo:	_	none	1	AT5G61580	AT5G61580			sp|Q9M0F9|K6PF1_ARATH	3	Y	495020	464520	18.8713
Cs5g06870.1	36.6531	13	11	glyceraldehyde-3-phosphate dehydrogenase C2 (GAPC2); FUNCTIONS IN: copper ion binding, glyceraldehyde-3-phosphate dehydrogenase activity, zinc ion binding; INVOLVED IN: response to oxidative stress, response to cadmium ion, gluconeogenesis, defense response to bacterium, glycolysis; LOCATED IN: in 8 components; EXPRESSED IN: 27 plant structures; EXPRESSED DURING: 15 growth stages; CONTAINS InterP…	AT1G13440.1	91.59	N.A.	635	4.9 glycolysis.glyceraldehyde 3-phosphate dehydrogenase	glycolysis	cyto:	M	possibly mitochondrial		AT1G13440.1		AT1G13440.1	AT1G13440.1	sp|P25858|G3PC_ARATH	5	Y	90563000	60167000	26.1374
Cs2g17050.1	22.0581	1	1	phosphoglucomutase (PGM)	AT1G70730.3	84.47	6e-101	363	4.2 glycolysis.PGM	glycolysis	cyto:	_	none		AT1G70730		AT1G70730		tr|B9HW41|B9HW41_POPTR	3	Y	N.A.	N.A.	#VALUE!
Cs7g10220.1	37.2203	9	6	glyceraldehyde-3-phosphate dehydrogenase C-1 (GapC-1)	AT3G04120.1	92.84	N.A.	644	4.9 glycolysis.glyceraldehyde 3-phosphate dehydrogenase	glycolysis	cyto:	_	none		AT3G04120				sp|P25858|G3PC_ARATH	2	Y	59209000	85029000	26.0804
Cs6g15670.1	57.1731		4	pyruvate kinase, putative	AT3G52990.1	89.94	N.A.	989	4.13 glycolysis.PK	glycolysis	cyto:	_	none					AT3G52990.1	sp|Q42954|KPYC_TOBAC	2	Y	4654900	6616300	22.404
Cs6g08840.1	65.2989	6	5	pyruvate decarboxylase, putative | chr4:15952289-15954771 REVERSE	AT4G33070.1	85.17	N.A.	1096	5.2 fermentation.PDC	fermentation	cyto:	C	none	1							Y	12705000	16239000	23.7759
Cs3g19820.2	53.9157	9	8	3-chloroallyl aldehyde dehydrogenase/ aldehyde dehydrogenase (NAD) (ALDH3H1)	AT1G44170.2	70.71	N.A.	715	5.1 fermentation.aldehyde dehydrogenase	fermentation	cyto:	_	none		AT1G44170.2	AT4G34240.1	AT4G34240.1	AT4G34240.1	tr|B9H4N6|B9H4N6_POPTR	5	Y	14173000	14505000	23.7733
Cs7g24080.1	104.334	3	4	DNA gyrase A (TAC) - dual targeted mito and plastids	AT3G10690.1	76.6	N.A.	1368	28.2 DNA.repair	DNA & RNA	chlo:	C	plastid	3	AT3G10690.1	AT3G10690.1	AT3G10690.1	AT3G10690.1	tr|F6HIV0|F6HIV0_VITVI	5	Y	1246200	1890700	20.5498
Cs7g04270.4	25.1769	2	2	DNA-binding protein (pTAC1) Why1 - DNA binding/transcription factor -p24 like	AT1G14410.1	74.07	6e-79	290	27.3.67 RNA.regulation of transcription.putative transcription regulator	DNA & RNA	chlo:	C	possibly plastid	3	AT1G14410	AT1G14410	AT1G14410	AT1G14410	tr|Q9M9S3|Q9M9S3_ARATH	5	Y	9351100	7132100	22.9613
Cs7g19370.5	91.5618	2	2	tudor domain-containing protein / nuclease family protein	AT5G07350.2	68.85	N.A.	1133	27.3.73 RNA.regulation of transcription.Zn-finger(CCHC)	DNA & RNA	chlo:	C	possibly plastid	3	AT5G07350			AT5G07350	tr|B9ICC8|B9ICC8_POPTR	3	Y	2089200	3178600	21.2972
Cs7g28240.2	130.93	1	2	splicing factor, putative	AT3G55200.1	87.34	N.A.	2161	27.1.1 RNA.processing.splicing	DNA & RNA	chlo:	C	possibly plastid	3	AT3G55200.1			AT3G55200.1	tr|F6HRR6|F6HRR6_VITVI	3	Y	38033	337930	16.7907
Cs5g06450.1	38.0325	1	1	chloroplast ribonucleoprotein CP31A	AT4G24770.1	59.36	9e-97	350	27.1.5* RNA.editing	DNA & RNA	chlo:	C	possibly plastid	3	AT4G24770	AT4G24770	AT4G24770	AT4G24770	tr|B9I3I8|B9I3I8_POPTR	5	Y	5533000	2732500	21.8907
orange1.1t01426.2	28.8641	1	1	PRLI-interacting factor L (pTAC17)	AT1G80480.1	72.2	8e-102	366	28.3* DNA.plastid nucleoid interacting	DNA & RNA	chlo:	C	plastid	3	AT1G80480.1	AT1G80480.1	AT1G80480.1	AT1G80480.1	tr|Q9M8L6|Q9M8L6_ARATH	5	Y	622950	588510	19.2077
Cs5g18840.1	16.6645	1	1	RAD52-1	AT1G71310.1	72.82	5e-40	159	28.2 DNA.repair	DNA & RNA	chlo:	C	plastid	3							Y	N.A.	N.A.	#VALUE!
Cs4g10610.1	20.0215	3	4	Endoribonuclease L-PSP	AT3G20390.1	73.54	1e-72	269	27.1 RNA.processing	DNA & RNA	chlo:	M	possibly plastid	2	AT3G20390	AT3G20390	AT3G20390	AT3G20390	tr|A9PE22|A9PE22_POPTR	5	Y	14734000	18975000	23.9951
Cs9g09660.1	27.5229	2	1	DAG protein (also MORF2) - editing factor	AT2G33430.1	93.33	1e-97	352	27.1.5* RNA.editing	DNA & RNA	chlo:	C	mitochondrial	2	AT2G33430	AT2G33430	AT2G33430	AT2G33430	tr|B9T3R2|B9T3R2_RICCO	5	Y	8568600	9569800	23.1103
Cs5g21950.1	48.6072	1	1	5'-3' exonuclease family protein; FUNCTIONS IN: 5'-3' exonuclease activity, DNA binding, catalytic activity; LOCATED IN: mitochondrion; CONTAINS InterPro DOMAIN/s: 5&apos;-3&apos; exonuclease, SAM-fold domain (InterPro:IPR020047), 5&apos;-3&apos; exonuclease, N-terminal (InterPro:IPR002421), 5&apos;-3&apos; exonuclease, C-terminal subdomain (InterPro:IPR020045), 5&apos;-3&apos; exonuclease, N-ter…	AT3G52050.1	65.37	4e-151	531	28.99 DNA.unspecified	DNA & RNA	chlo:	M	plastid	2							Y	N.A.	N.A.	#VALUE!
Cs9g01510.3	88.2342	1	1	signal responsive 1	AT2G22300.2	40.45	6e-142	501	27.3.39 RNA.regulation of transcription.AtSR Transcription Factor family	DNA & RNA	chlo:	C	none	2					sp|Q6NPP4|CMTA2_ARATH	1	Y	N.A.	N.A.	#VALUE!
orange1.1t00032.1	36.0773	8	9	ATARCA (Homolog of the Tobacco ArcA); nucleotide binding WD-40, RACK1A	AT1G18080.1	87.2	2e-168	588	27.3.99 RNA.regulation of transcription.unclassified	DNA & RNA	nucl:	_	possibly plastid	1	AT1G18080.1			AT1G18080.1	tr|B9I2G9|B9I2G9_POPTR	3	Y	27551000	28777000	24.747
Cs4g13220.1	24.5135	3	2	SNF7.1; CONTAINS InterPro DOMAIN/s: Snf7 (InterPro:IPR005024); BEST Arabidopsis thaliana protein match is: SNF7 family protein (TAIR:AT2G19830.1); Has 1847 Blast hits to 1847 proteins in 245 species: Archae - 2; Bacteria - 29; Metazoa - 703; Fungi - 444; Plants - 428; Viruses - 0; Other Eukaryotes - 241 (source: NCBI BLink).	AT4G29160.3	88.18	3e-90	327	27.3.71 RNA.regulation of transcription.SNF7	DNA & RNA	chlo:	_	possibly mitochondrial	1							Y	3529100	3368100	21.7172
Cs1g20090.1	15.2585	3	2	histone H3	AT1G09200.1	100	7e-75	272	28.1.3 DNA.synthesis/chromatin structure.histone	DNA & RNA	nucl:	C	none	1	AT1G09200.1		AT1G09200.1	AT5G65360.1	tr|Q850N6|Q850N6_9FABA	4	Y	N.A.	N.A.	#VALUE!
orange1.1t00196.1	25.4379	2	3	VAP27-1 (VAMP/SYNAPTOBREVIN-ASSOCIATED PROTEIN 27-1)	AT3G60600.1	76.81	3e-88	321	28.99 DNA.unspecified	DNA & RNA	chlo:	_	none	1					sp|Q8VZ95|VAP11_ARATH	1	Y	13641000	13879000	23.7139
Cs5g11140.1	79.6765	1	2	DNA gyrase B2 (dual targeted plastids and mitochondria)	AT5G04130.1	81.31	N.A.	1127	28.1 DNA.synthesis/chromatin structure	DNA & RNA	chlo:	M	mitochondrial	1		AT5G04130			sp|Q5YLB4|GYRB_NICBE	2	Y	375600	908100	19.1557
Cs2g06390.3	61.0787	1	1	proline-rich spliceosome-associated (PSP) family protein	AT4G21660.1	74.72	N.A.	752	27.1.1 RNA.processing.splicing	DNA & RNA	nucl:	C	none	1							Y	317810	355270	18.3582
Cs2g23890.1	15.6042	1	1	DNA-binding protein-related	AT4G28440.1	71.53	8e-53	202	28.99 DNA.unspecified	DNA & RNA	cyto:	C	none	1	AT4G28440.1		AT4G28440.1			2	Y	7364100	9998200	23.0327
Cs4g03500.1	21.0658		2	small nuclear ribonucleoprotein F	AT4G30220.1	71.05	6e-40	160	27.1 RNA.processing	DNA & RNA	chlo:	_	ER	1							Y	N.A.	N.A.	#VALUE!
Cs1g14510.1	65.2003	1	1	MFP1 - nucleoid binding	AT3G16000.1	48.24	2e-124	442	28.3* DNA.plastid nucleoid interacting	DNA & RNA	nucl:	_	none		AT3G16000.1	AT3G16000.1	AT3G16000.1	AT3G16000.1	sp|Q9LW85|MFP1_ARATH	5	Y	211230	854450	18.6965
Cs1g18100.6	65.34	2	3	RHD3 (ROOT HAIR DEFECTIVE 3)	AT3G13870.2	73.01	N.A.	832	33.99 development.unspecified	development	chlo:	M	plastid	2							Y	5058000	5975600	22.3904
Cs6g07660.3	72.7719	1	2	defective in exine formation protein (DEX1)	AT3G09090.1	78.86	N.A.	974	33.99 development.unspecified	development	cyto:	C	possibly plastid	2							Y	N.A.	N.A.	#VALUE!
orange1.1t00237.2	45.7147	3	3	Transducin/WD40 repeat-like superfamily protein; FUNCTIONS IN: nucleotide binding; LOCATED IN: endomembrane system; EXPRESSED IN: 23 plant structures; EXPRESSED DURING: 15 growth stages; CONTAINS InterPro DOMAIN/s: WD40 repeat 2 (InterPro:IPR019782), WD40 repeat-like-containing domain (InterPro:IPR011046), WD40 repeat, conserved site (InterPro:IPR019775), WD40-repeat-containing domain (InterPro:I…	AT4G00090.1	74.12	2e-172	602	33.99 development.unspecified	development	chlo:	S	ER	1							Y	9838700	7461200	23.0305
Cs1g25600.1	16.9047	1	3	sulfurtransferase 18	AT5G66040.1	51.33	2e-27	115	33.99 development.unspecified	development	chlo:	S	ER	1	AT5G66040.1	AT5G66040.1		AT5G66040.1	tr|O04410|O04410_RAPSA	4	Y	28104000	30417000	24.8013
orange1.1t02485.2	21.9754	3		6,7-dimethyl-8-ribityllumazine (DMRL) synthase (COS1) (vit B2 synthesis)	AT2G44050.1	73.44	3e-78	287	18.3.2 Co-factor and vitamine metabolism.riboflavin.riboflavin synthase	Co-factor and vitamine metabolism	chlo:	C	plastid	3	AT2G44050.1	AT2G44050.1	AT2G44050.1	AT2G44050.1	sp|O80575|RISB_ARATH	5	Y	4852400	4477600	22.1523
Cs1g25760.2	46.3218	1	1	3-dehydroquinate synthase	AT5G66120.2	83.97	8e-176	613	18.5 Co-factor and vitamine metabolism.folate & vitamine K	Co-factor and vitamine metabolism	chlo:	C	plastid	3	AT5G66120.2	AT5G66120.2	AT5G66120.2	AT5G66120.2	tr|B9MXD6|B9MXD6_POPTR	5	Y	2282400	1933200	21.0023
orange1.1t00704.1	15.4806	1	1	Radical SAM superfamily protein	AT2G43360.1	72.86	6e-50	192	18.6.1 Co-factor and vitamine metabolism.biotin.biotin synthase	Co-factor and vitamine metabolism	chlo:	M	mitochondrial	1							Y	4699800	8134800	22.5599
Cs5g01870.1	64.5437	1	1	Tetratricopeptide repeat (TPR)-like superfamily protein	AT4G10840.1	78.76	N.A.	957	31.1 cell.organisation	cell	cyto:	C	plastid	2							Y	N.A.	N.A.	#VALUE!
Cs5g12250.1	41.4339	6	3	RGP3 is a UDP-arabinose mutase that catalyzes the interconversion between the pyranose and furanose forms of UDP-L-arabinose. It is a reversibly autoglycosylated protein. Fluorescently-tagged RGP3 is found in the cytosol and associated with Golgi-like particles when expressed in tobacco leaves. An RGP3-YFP fusion protein under the control a native promoter can be found in the endosperm of Arabido…	AT3G08900.1	84.25	N.A.	648	10.5.5 cell wall.cell wall proteins.RGP	cell	chlo:	_	none	1							Y	4056400	2133200	21.4882
Cs2g16160.1	80.6048	5	8	prohibitin, putative - SPFH domain / Band 7 family	AT1G03860.3	82.99	4e-136	482	31.3 cell.cycle	cell	mito:	C	none	1	AT1G03860.1		AT4G28510.1		tr|A9PD98|A9PD98_POPTR	3	Y	22889000	20574000	24.3712
Cs9g08730.1	85.5817	5	4	Encodes a xylem-specific cellulose synthase that is phosphorylated on one or more serine residues (on either S185 or one of S180 or S181).	AT5G17420.1	31.24	8e-117	415	10.2.1 cell wall.cellulose synthesis.cellulose synthase	cell	chlo:	_	none	1	AT5G17420.1			AT5G17420.1	tr|B7F6V1|B7F6V1_ORYSJ	3	Y	4364200	5003400	22.1559
Cs7g17770.1	31.905	4	5	prohibitin, putative - SPFH domain / Band 7 family	AT1G03860.3	81.75	1e-132	469	31.3 cell.cycle	cell	chlo:	_	none	1	AT1G03860				tr|A9PD98|A9PD98_POPTR	2	Y	4325500	3628100	21.9176
Cs8g06490.2	98.3849	4	4	adaptin motif - coatomer gamma-2 subunit/ gamma-2 coat protein -	AT4G34450.1	84.89	N.A.	1559	31.4 cell.vesicle transport	cell	chlo:	_	none	1	AT4G34450			AT4G34450	tr|B9H0P9|B9H0P9_POPTR	3	Y	4309800	4236700	22.0268
Cs9g02300.3	19.8844	3	3	Cyclophilin-like peptidyl-prolyl cis-trans isomerase	AT3G66654.2	58.71	2e-50	194	31.3.1 cell.cycle.peptidylprolyl isomerase	cell	chlo:	M	mitochondrial	1							Y	6524400	5950400	22.571
Cs5g27650.1	64.8053	3	2	Nucleotide-diphospho-sugar transferases superfamily protein	AT3G25140.1	84.64	N.A.	973	10.4 cell wall.pectin synthesis	cell	chlo:	M	possibly mitochondrial	1							Y	N.A.	N.A.	#VALUE!
Cs7g05630.2	25.008	2	4	ATVAMP713 (vesicle-associated membrane protein 713)	AT5G11150.1	79.19	4e-108	387	31.4 cell.vesicle transport	cell	cyto:	S	possibly plastid	1							Y	19521000	19711000	24.2255
Cs2g04260.2	37.4025	2	2	Integrin-linked protein kinase family	AT4G18950.1	73.05	4e-122	434	31.1 cell.organisation	cell	chlo:	M	none	1							Y	788050	417350	19.1294
Cs4g06630.1	69.5562	2	2	pectinesterase and invertase/pectin methylesterase inhibitor domain	AT3G14310.1	69.17	N.A.	755	10.8.1 cell wall.pectin*esterases.PME	cell	chlo:	M	none	1							Y	3801500	N.A.	#VALUE!
Cs5g03320.3	89.6314	2	2	beta-adaptin	AT4G23460.1	84.83	N.A.	1385	31.4 cell.vesicle transport	cell	chlo:	_	none	1							Y	748350	219130	18.6274
Cs5g33450.1	62.9174	2	2	Plant invertase/pectin methylesterase inhibitor superfamily	AT4G02320.1	55.71	5e-160	561	10.8.99 cell wall.pectin*esterases.misc	cell	chlo:	M	ER	1							Y	1226800	1443100	20.3436
Cs9g11030.4	20.5364	2	1	ATVAMP725 (vesicle-associated membrane protein 725)	AT1G04760.1	91.28	5e-94	336	31.4 cell.vesicle transport	cell	chlo:	_	none	1	AT1G04760.1				tr|B9H095|B9H095_POPTR	2	Y	6643500	3851300	22.2702
Cs9g11030.4	20.5364	2	1	ATVAMP725 (vesicle-associated membrane protein 725)	AT1G04760.1	91.28	5e-94	336	31.4 cell.vesicle transport	cell	chlo:	_	none	1	AT1G04760.1				tr|B9H095|B9H095_POPTR	2	Y	N.A.	N.A.	#VALUE!
Cs6g05450.1	48.8963	1	4	UXS1 (UDP-GLUCURONIC ACID DECARBOXYLASE 1)	AT3G53520.1	82.61	N.A.	724	10.1.5 cell wall.precursor synthesis.UXS	cell	chlo:	_	none	1							Y	N.A.	N.A.	#VALUE!
Cs6g06560.2	38.58	1	2	Symbols: UNE18, ORP3A | UNE18 (UNFERTILIZED EMBRYO SAC 18); oxysterol binding / sterol binding | chr5:413520-416225 FORWARD	AT3G09300.1	79.69	2e-163	571	31.4 cell.vesicle transport	cell	chlo:	M	possibly ER	1							Y	4651200	5033000	22.2061
Cs2g06920.2	28.2847	1	1	vesicle-associated membrane family protein / VAMP family protein	AT4G21450.1	63.04	4e-93	337	31.4 cell.vesicle transport	cell	nucl:	C	none	1				AT4G21450.1	sp|Q8VYN2|VAP42_ARATH	2	Y	N.A.	N.A.	#VALUE!
Cs2g11320.2	58.351	1	1	clathrin adaptor complexes medium subunit-related	AT5G05010.2	76.64	N.A.	810	31.4 cell.vesicle transport	cell	chlo:	M	possibly mitochondrial	1					sp|Q93Y22|COPD_ARATH	1	Y	N.A.	N.A.	#VALUE!
Cs7g17050.1	31.8062	2	2	LOCATED IN: mitochondrion, plastid; EXPRESSED IN: 21 plant structures; EXPRESSED DURING: 9 growth stages; BEST Arabidopsis thaliana protein match is: myosin heavy chain-related (TAIR:AT1G06530.1); Has 122842 Blast hits to 54311 proteins in 2061 species: Archae - 1832; Bacteria - 13809; Metazoa - 62057; Fungi - 8845; Plants - 4054; Viruses - 676; Other Eukaryotes - 31569 (source: NCBI BLink). | ch…	AT3G58840.1	37.19	2e-35	132	31.1 cell.organisation	cell	cyto:	_	none		AT3G58840.1				tr|B9GT39|B9GT39_POPTR	2	Y	1776800	N.A.	#VALUE!
Cs5g07120.1	54.3468	7	7	argininosuccinate synthase	AT4G24830.1	79.87	N.A.	797	13.1.2.3.22 amino acid metabolism.synthesis.glutamate family.arginine.arginosuccinate synthase	amino acid metabolism	chlo:	C	plastid	3	AT4G24830	AT4G24830	AT4G24830	AT4G24830	tr|F6GST3|F6GST3_VITVI	5	Y	8242500	8520700	22.9986
Cs5g24360.1	67.1386	6	5	2-isopropylmalate synthase -related	AT1G74040.1	82.89	N.A.	990	13.1.4.4.1 amino acid metabolism.synthesis.branched chain group.leucine specific.2-isopropylmalate synthase	amino acid metabolism	chlo:	C	plastid	3	AT1G74040	AT1G74040		AT1G74040	tr|B9H597|B9H597_POPTR	4	Y	2936700	4140900	21.7336
Cs2g28930.1	89.9962	5	5	5-methyltetrahydropteroyltriglutamate--homocysteine S-methyltransferase (ATCIMS) - abundant	AT5G17920.2	87.45	N.A.	1414	13.1.3.4 amino acid metabolism.synthesis.aspartate family.methionine	amino acid metabolism	chlo:	C	possibly plastid	3	AT5G17920.1		AT5G17920.1	AT5G17920.1	tr|B9MYM2|B9MYM2_POPTR	4	Y	111850	142750	16.9472
Cs2g19140.1	43.8942	2	6	indole-3-glycerol phosphate synthase (IGPS)	AT5G48220.1	71.47	1e-161	565	13.1.6.5.4 amino acid metabolism.synthesis.aromatic aa.tryptophan.indole-3-glycerol phosphate synthase	amino acid metabolism	chlo:	C	possibly plastid	3	AT5G48220.1	AT5G48220.1	AT5G48220.1	AT5G48220.1	tr|Q9LUB2|Q9LUB2_ARATH	5	Y	2329200	2931600	21.3173
Cs3g18030.1	58.5058	2	5	3-deoxy-D-arabino-heptulosonate 7-phosphate synthase (DAHP synthetase)	AT1G22410.1	80.68	N.A.	872	13.1.6.1.1 amino acid metabolism.synthesis.aromatic aa.chorismate.3-deoxy-D-arabino-heptulosonate 7-phosphate synthase	amino acid metabolism	chlo:	C	plastid	3	AT1G22410	AT1G22410		AT1G22410	tr|B9RJN2|B9RJN2_RICCO	4	Y	6599300	8376600	22.8259
Cs9g14620.1	63.2414	2	1	ketol-acid reductoisomerase	AT3G58610.3	89.45	N.A.	990	13.1.4.1.2 amino acid metabolism.synthesis.branched chain group.common.ketol-acid reductoisomerase	amino acid metabolism	chlo:	C	plastid	3	AT3G58610.1	AT3G58610.3	AT3G58610.1	AT3G58610.1	tr|B9H2U7|B9H2U7_POPTR	5	Y	4246100	3579000	21.8944
Cs1g26400.1	47.69	1	3	phosphoserine aminotransferase, putative	AT2G17630.1	78.36	N.A.	670	13.1.5.1.2 amino acid metabolism.synthesis.serine-glycine-cysteine group.serine.phosphoserine aminotransferase	amino acid metabolism	chlo:	C	plastid	3	AT2G17630.1		AT2G17630.1	AT2G17630.1	tr|F6H8F3|F6H8F3_VITVI	4	Y	1175900	2204300	20.6186
Cs2g30910.1	53.7332	1	1	acetolactate synthase small subunit	AT2G31810.1	72.76	N.A.	708	13.1.4.1.1 amino acid metabolism.synthesis.branched chain group.common.acetolactate synthase	amino acid metabolism	chlo:	C	plastid	3	AT2G31810.1	AT2G31810.1	AT2G31810.1	AT2G31810.1	tr|Q93YZ7|Q93YZ7_ARATH	5	Y	N.A.	468700	#VALUE!
Cs5g35290.1	55.6218	1	1	isopropylmalate isomerase (IPMI) LSU - also involved in Met-derived glucosinolate synthesis	AT4G13430.1	81.34	N.A.	892	13.1.4.4 amino acid metabolism.synthesis.branched chain group.leucine specific	amino acid metabolism	chlo:	C	plastid	3	AT4G13430	AT4G13430	AT4G13430	AT4G13430	tr|B9HSU8|B9HSU8_POPTR	5	Y	788920	1165300	19.8709
Cs7g27180.1	47.8592	1	1	chorismate synthase	AT1G48850.1	82.19	N.A.	742	13.1.6.1.7 amino acid metabolism.synthesis.aromatic aa.chorismate.chorismate synthase	amino acid metabolism	chlo:	C	plastid	3	AT1G48850	AT1G48850	AT1G48850	AT1G48850	tr|A9PGP7|A9PGP7_POPTR	5	Y	N.A.	164740	#VALUE!
Cs3g02050.1	30.9245	1	1	phosphoribosyl-ATP pyrophosphohydrolase	AT1G31860.1	69.4	1e-107	385	13.1.7.2 amino acid metabolism.synthesis.histidine.phosphoribosyl-ATP diphosphatase	amino acid metabolism	chlo:	C	plastid	3	AT1G31860.1	AT1G31860.1	AT1G31860.1	AT1G31860.1	tr|B9N630|B9N630_POPTR	5	Y	N.A.	N.A.	#VALUE!
orange1.1t00227.2	45.5366	1	1	3-phosphoshikimate 1-carboxyvinyltransferase (EPSP synthase)	AT2G45300.1	76.05	N.A.	668	13.1.6.1.6 amino acid metabolism.synthesis.aromatic aa.chorismate.5-enolpyruvylshikimate-3-phosphate synthase	amino acid metabolism	chlo:	C	plastid	3	AT2G45300.1	AT2G45300.1	AT2G45300.1	AT2G45300.1	sp|P05466|AROA_ARATH	5	Y	N.A.	N.A.	#VALUE!
orange1.1t03899.1	45.3495	1	1	ATP phosphoribosyl transferase (ATP-PRT2)	AT1G09795.1	77.24	8e-178	619	13.1.7.1 amino acid metabolism.synthesis.histidine.ATP phosphoribosyl transferase	amino acid metabolism	chlo:	C	plastid	3	AT1G09795	AT1G09795	AT1G09795	AT1G09795	tr|F6HK52|F6HK52_VITVI	5	Y	N.A.	N.A.	#VALUE!
Cs1g17840.1	105.085		2	threonine synthase, chloroplast - MTO2 (METHIONINE OVER-ACCUMULATOR)	AT4G29840.1	86.43	N.A.	843	13.1.3.2.1 amino acid metabolism.synthesis.aspartate family.threonine.threonine synthase	amino acid metabolism	chlo:	C	possibly plastid	3	AT4G29840.1	AT4G29840.1	AT4G29840.1	Cs1g17840.1	sp|Q9MT28|THRC_SOLTU	5	Y	1425800	811880	20.0371
Cs7g06000.1	109.206	5	3	aspartate aminotransferase, chloroplast (AAT1/Asp5)	AT4G31990.2	84.75	N.A.	803	13.1.1.2.1 amino acid metabolism.synthesis.central amino acid metabolism.aspartate.aspartate aminotransferase	amino acid metabolism	plas:	C	possibly plastid	2	AT4G31990	AT4G31990	AT4G31990	AT4G31990	tr|B9IL28|B9IL28_POPTR	5	Y	4717700	2478100	21.7052
Cs8g05060.1	63.2137	3	3	D-3-phosphoglycerate dehydrogenase (3-PGDH) - EDA9 (embryo sac development arrest 9) -very abundant	AT4G34200.1	82.59	N.A.	984	13.1.5.1.1 amino acid metabolism.synthesis.serine-glycine-cysteine group.serine.phosphoglycerate dehydrogenase	amino acid metabolism	mito:	C	plastid	2	AT4G34200.1	AT4G34200.1	AT4G34200.1	AT4G34200.1	tr|A9PEK1|A9PEK1_POPTR	5	Y	1558400	1344400	20.4651
Cs4g16390.2	28.0205	2	1	glyoxalase I -1, putative (lactoylglutathione lyase)	AT1G67280.1	79.28	1e-106	382	13.2.3.2 amino acid metabolism.degradation.aspartate family.threonine	amino acid metabolism	chlo:	C	mitochondrial	2	AT1G67280.1	AT1G67280.1	AT1G67280.1	AT1G67280.1	tr|B9N7C4|B9N7C4_POPTR	5	Y	N.A.	N.A.	#VALUE!
Cs5g14770.2	30.9959	1	1	hydroxyacylglutathione hydrolase, putative / glyoxalase II	AT1G53580.1	84.19	2e-105	378	13.2.3.2 amino acid metabolism.degradation.aspartate family.threonine	amino acid metabolism	chlo:	C	mitochondrial	2							Y	N.A.	N.A.	#VALUE!
Cs1g16570.1	58.5406	5	5	ALAAT2 (ALANINE AMINOTRANSFERASE 2); alanine transaminase	AT1G72330.1	79.27	N.A.	905	13.1.1.3.1 amino acid metabolism.synthesis.central amino acid metabolism.alanine.alanine aminotransferase	amino acid metabolism	chlo:	M	mitochondrial	1			AT1G23310	AT1G72330	tr|F6HXL0|F6HXL0_VITVI	3	Y	11114000	10350000	23.3545
Cs9g03350.1	39.3731	4	2	branched-chain alpha-keto acid decarboxylase E1 beta subunit	AT1G55510.1	92.62	N.A.	641	13.2.4.1 amino acid metabolism.degradation.branched-chain group.shared	amino acid metabolism	chlo_mito:	M	mitochondrial	1							Y	4834200	3108700	21.8864
Cs9g04110.1	55.7857	3	5	DIN3/LTA1 (DARK INDUCIBLE 3); alpha-ketoacid dehydrogenase	AT3G06850.2	60.93	2e-173	605	13.2.4.1 amino acid metabolism.degradation.branched-chain group.shared	amino acid metabolism	chlo:	M	mitochondrial	1				AT3G06850.1		1	Y	5074800	8288700	22.6288
Cs5g30880.5	70.0869	3	1	3-methylcrotonyl-CoA carboxylase (MCCA)	AT1G03090.2	73.16	N.A.	808	13.2.4.4 amino acid metabolism.degradation.branched-chain group.leucine	amino acid metabolism	chlo:	M	ER	1					sp|Q42523|MCCA_ARATH	1	Y	1418900	895710	20.1045
Cs6g19130.1	105.628	2	3	tryptophan synthase beta type 2	AT5G38530.1	79.53	N.A.	828	13.1.6.5.5 amino acid metabolism.synthesis.aromatic aa.tryptophan.tryptophan synthase	amino acid metabolism	chlo:	M	possibly mitochondrial	1	AT5G38530	AT5G38530		AT5G38530		3	Y	1189400	1232200	20.2073
orange1.1t05559.1	12.3864	2	2	aspartate aminotransferase, chloroplast (AAT1/Asp5)	AT4G31990.2	82.41	2e-47	183	13.1.1.2.1 amino acid metabolism.synthesis.central amino acid metabolism.aspartate.aspartate aminotransferase	amino acid metabolism	chlo:	_	none	1	AT4G31990	AT4G31990	AT4G31990	AT4G31990	tr|B9HAW0|B9HAW0_POPTR	5	Y	N.A.	N.A.	#VALUE!
Cs5g19940.3	91.0359	2	1	aspartate kinase/homoserine dehydrogenase (ak-hsdh) model.2 has higher score than model.1	AT4G19710.2	84.24	N.A.	1475	13.1.3.6.1.10 amino acid metabolism.synthesis.aspartate family.misc.homoserine.bifunctional aspartate kinase/homoserine dehydrogenase	amino acid metabolism	cyto:	_	possibly plastid	1	AT4G19710	AT4G19710	AT4G19710	AT4G19710	tr|B9IQ92|B9IQ92_POPTR	5	Y	963360	852720	19.7897
orange1.1t00222.7	31.8843	2	1	arginase 2 (ARGAH1)	AT4G08900.1	92.83	1e-161	565	13.2.2.3 amino acid metabolism.degradation.glutamate family.arginine	amino acid metabolism	chlo:	M	none	1	AT4G08900			AT4G08900	tr|B9GPE6|B9GPE6_POPTR	3	Y	1180600	4712400	21.1696
Cs4g12840.1	41.1208	1	1	mercaptopyruvate/thiosulfate sulfurtransferase (Mst1/Rdh1) or AtStr1	AT1G79230.1	71.47	1e-162	568	13.2.5.3 amino acid metabolism.degradation.serine-glycine-cysteine group.cysteine	amino acid metabolism	chlo:	M	mitochondrial	1	AT1G79230		AT1G79230	AT1G79230	sp|O64530|STR1_ARATH	4	Y	2984700	1424800	20.9757
orange1.1t01854.3	41.6704	1	1	CYSTATHIONINE BETA-LYASE (CBL)	AT3G57050.1	84.2	N.A.	694	13.1.3.4.2 amino acid metabolism.synthesis.aspartate family.methionine.cystathionine beta-lyase	amino acid metabolism	chlo:	_	none	1	AT3G57050.1	AT3G57050.1	AT3G57050.1	AT3G57050.1	sp|P53780|METC_ARATH	5	Y	N.A.	N.A.	#VALUE!
Cs8g03410.1	37.9255	9	11	branched-chain amino acid transaminase 2	AT1G10070.2	62.8	2e-129	458	13.1.4.1.4 amino acid metabolism.synthesis.branched chain group.common.branched-chain amino acid aminotransferase	amino acid metabolism	cyto:	_	none		AT1G10070.1	AT3G49680.2	AT3G49680.1	AT1G10070.1	sp|Q9M439|BCAT2_ARATH	5	Y	88985000	94415000	26.4498
Cs1g11670.3	36.2417	2	2	3-isopropylmalate dehydrogenase-1	AT1G80560.1	86.79	4e-174	607	13.1.4.4.3 amino acid metabolism.synthesis.branched chain group.leucine specific.3-isopropylmalate dehydrogenase	amino acid metabolism	cyto:	_	none		AT1G80560.1	AT1G80560.1	AT1G80560.1	AT1G80560.1	tr|B9GG50|B9GG50_POPTR	5	Y	2343100	509440	20.0593
Cs4g19830.3	34.2447	2	2	aspartate aminotransferase (ASP3) (YLS4)	AT5G11520.1	83.67	8e-154	539	13.1.1.2.1 amino acid metabolism.synthesis.central amino acid metabolism.aspartate.aspartate aminotransferase	amino acid metabolism	mito:	M	none		AT5G11520	AT5G11520	AT5G11520	AT5G11520	sp|P46644|AAT3_ARATH	5	Y	346190	N.A.	#VALUE!
Cs8g03280.4	41.0415	1	2	aminotransferase, classes I and II - AGD2 (ABERRANT GROWTH AND DEATH 2)	AT4G33680.1	84.08	N.A.	652	13.1.3.5.3 amino acid metabolism.synthesis.aspartate family.lysine.LL-diaminopimelic acid aminotransferase	amino acid metabolism	cysk:	_	none		AT4G33680	AT4G33680	AT4G33680	AT4G33680	tr|F6HBK5|F6HBK5_VITVI	5	Y	509820	762570	19.2501
Cs8g20040.2	50.6469	1	1	anthranilate synthase (ASA2)	AT2G29690.1	82.59	N.A.	775	13.1.6.5.1 amino acid metabolism.synthesis.aromatic aa.tryptophan.anthranilate synthase	amino acid metabolism	cyto:	_	none		AT2G29690.1	AT2G29690.1	AT2G29690.1	AT2G29690.1	sp|P32069|TRPX_ARATH	5	Y	770910	1115400	19.8227
Cs7g20440.1	29.6725		2	ACT domain-containing protein	AT5G04740.1	75.48	8e-110	393	13 amino acid metabolism	amino acid metabolism	cyto:	_	none		AT5G04740	AT5G04740	AT5G04740	AT5G04740	tr|B9HVX7|B9HVX7_POPTR	5	Y	N.A.	N.A.	#VALUE!
Cs2g02990.1	32.5586	2	1	glyoxalase I-2, putative (lactoylglutathione lyase)	AT1G11840.6	79.58	3e-138	487	13.2.3.2 amino acid metabolism.degradation.aspartate family.threonine	amino acid metabolism	cyto:	_	none					AT1G11840	tr|B9H105|B9H105_POPTR	2		N.A.	N.A.	#VALUE!
Cs2g02890.1	44.4189	5	6	Glycine cleavage T-protein	AT1G11860.3	86.31	N.A.	740	13.2.5.2 amino acid metabolism.degradation.serine-glycine-cysteine group.glycine	amino acid metabolism	mito:	M	mitochondrial		AT1G11860.1		AT1G11860.1	AT1G11860.1	tr|F6H7I9|F6H7I9_VITVI	4		14514000	12496000	23.683
orange1.1t03059.3	77.2757	2	3	delta 1-pyrroline-5-carboxylate synthetase A / P5CS A (P5CS1)	AT2G39800.4	78.1	N.A.	1112	13.1.2.2.1 amino acid metabolism.synthesis.glutamate family.proline.delta 1-pyrroline-5-carboxylate synthetase	amino acid metabolism	plas:	_	none		AT2G39800.1		AT3G55610.1	AT2G39800.4	tr|B9HT60|B9HT60_POPTR	4		1238200	1250100	20.2467
Cs6g11370.3	49.097	1	2	gamma-aminobutyrate transaminase subunit (POP2)	AT3G22200.1	85.71	N.A.	807	13.1.1.1.2 amino acid metabolism.synthesis.central amino acid metabolism.GABA.GABA transaminase	amino acid metabolism	cysk:	_	none		AT3G22200				sp|Q84P52|GATP3_SOLLC	2		4009800	4012000	21.9355
orange1.1t01755.2	43.1737	8	7	S-adenosylmethionine synthetase 2 (SAM2)	AT4G01850.2	94.66	N.A.	755	13.1.3.4.11 amino acid metabolism.synthesis.aspartate family.methionine.S-adenosylmethionine synthetase	amino acid metabolism	cyto:	_	none		AT2G36880.1			AT4G01850.2		2		18178000	25287000	24.3538
orange1.1t01892.1	53.078	2	3	S-adenosyl-L-homocysteine hydrolase (HOG11);	AT4G13940.1	91.13	N.A.	922	13.2.3.4 amino acid metabolism.degradation.aspartate family.methionine	amino acid metabolism	cyto:	_	none		AT4G13940		AT4G13940		sp|Q9LK36|SAHH2_ARATH	3		2067000	3744500	21.4077
Cs4g18520.1	114.886	12	14	glycine decarboxylase/glycine cleavage system P-protein (ATGLDP1)	AT4G33010.1	83.05	N.A.	1814	13.2.5.2 amino acid metabolism.degradation.serine-glycine-cysteine group.glycine	amino acid metabolism	mito:	M	mitochondrial		AT4G33010.1		AT4G33010.1	AT4G33010.1	tr|B9HDN2|B9HDN2_POPTR	4		12857000	11979000	23.565
Cs5g27000.1	84.6237	12	6	5-methyltetrahydropteroyltriglutamate--homocysteine S-methyltransferase (ATCIMS) - abundant	AT5G17920.2	90.46	N.A.	1460	13.1.3.4 amino acid metabolism.synthesis.aspartate family.methionine	amino acid metabolism	mito:	_	none		AT5G17920		AT5G17920	AT5G17920	tr|B9IPT1|B9IPT1_POPTR	4		21836000	18599000	24.2645
Cs5g04170.5	56.1918	10	7	delta-1-pyrroline-5-carboxylate dehydrogenase	AT5G62530.1	86.03	N.A.	931	13.2.2.2 amino acid metabolism.degradation.glutamate family.proline	amino acid metabolism	cyto:	_	none		AT5G62530			AT5G62530	tr|B9N4A4|B9N4A4_POPTR	3		21007000	19789000	24.2813
Cs3g26180.1	50.3429	7	10	Symbols: TUB5 | TUB5; structural constituent of cytoskeleton | chr1:6937795-6940582 REVERSE	AT1G20010.1	95.6	N.A.	848	31.1 cell.organisation	cell	nucl:	_	none				AT1G20010		tr|F6H1L2|F6H1L2_VITVI	2		1228300	1235800	20.2326
Cs3g18360.1	36.0746	20	19	Annexin - AnnAt1, involved in Golgi-mediated secretion	AT1G35720.1	72.87	4e-138	487	31.1 cell.organisation	cell	cyto:	_	none				AT1G35720.1	AT1G35720.1	tr|A5BTZ8|A5BTZ8_VITVI	3		422470000	451250000	28.7018
Cs7g02660.1	35.7534	2	2	Encodes a member of the annexin gene family, a diverse, multigene family of calcium-dependent, membrane-binding proteins. The protein was determined to have peroxidase activity. This activity is thought to be dependent on the presence of post-translational modifications (most likely phosphorylation). The protein was shown to be present as a mixture of monomer and homodimer. The homodimerization s…	AT1G35720.1	41.38	6e-69	254	31.1 cell.organisation	cell	cyto:	_	none				AT1G35720.1	AT1G35720.1	sp|Q9SYT0|ANXD1_ARATH	3		1979700	3023700	21.2224
Cs7g30890.1	193.693	17	14	clathrin heavy chain	AT3G08530.1	92.85	N.A.	3241	31.4 cell.vesicle transport	cell	cyto:	_	none		AT3G08530.1			gi|6016683|gb|AAF01510.1|AC009991_6	tr|B9HSM0|B9HSM0_POPTR	3		4390900	3224800	21.8434
Cs2g22830.1	30.8627	1	2	vesicle-associated membrane family protein / VAMP family protein	AT4G21450.1	62.66	2e-102	368	31.4 cell.vesicle transport	cell	nucl:	_	none					AT4G21450.1	sp|Q8VYN2|VAP42_ARATH	2		N.A.	N.A.	#VALUE!
Cs1g05000.1	41.6829	12	11	actin 7 (ACT7) / actin 2	AT5G09810.1	98.41	N.A.	774	31.1 cell.organisation	cell	cysk:	_	none				AT5G09810	AT5G09810	sp|P53492|ACT7_ARATH	3		60011000	70088000	25.9507
Cs9g08760.1	83.7475	1	1	Encodes a xylem-specific cellulose synthase that is phosphorylated on one or more serine residues (on either S185 or one of S180 or S181).	AT5G17420.1	31.32	2e-111	397	10.2.1 cell wall.cellulose synthesis.cellulose synthase	cell	plas:	S	none		AT5G17420.1			AT5G17420.1	tr|C5XCX3|C5XCX3_SORBI	3		N.A.	N.A.	#VALUE!
Cs9g03120.1	49.7195	10	10	tubulin alpha-3/alpha-5 chain (TUA5)	AT5G19780.1	97.7	N.A.	863	31.1 cell.organisation	cell	cyto:	_	none					AT5G19780	sp|P29510|TBA2_ARATH	2		N.A.	N.A.	#VALUE!
Cs8g19650.1	50.4878	6	10	tubulin beta-8 chain (TUB8)	AT5G23860.2	98.14	N.A.	866	31.1 cell.organisation	cell	nucl:	_	none				AT1G20010.1	AT5G23860.2	tr|C5XVI8|C5XVI8_SORBI	3		23764000	28315000	24.6287
Cs6g16900.2	50.369	6	11	Symbols: TUB8 | TUB8; structural constituent of cytoskeleton | chr5:8042876-8044819 FORWARD	AT5G23860.2	97.21	N.A.	855	31.1 cell.organisation	cell	nucl:	_	none					AT5G23860	tr|B9GH00|B9GH00_POPTR	2		6225700	216440	20.1467
Cs7g31100.2	22.4467	3	4	Symbols: ROC7 | ROC7; peptidyl-prolyl cis-trans isomerase | chr5:23717775-23719765 FORWARD	AT5G58710.1	81.01	1e-104	305	31.3.1 cell.cycle.peptidylprolyl isomerase	cell	vacu:	S	ER		AT5G58710				tr|D7T4P7|D7T4P7_VITVI	2		N.A.	N.A.	#VALUE!
Cs1g01540.1	35.8005	15	14	Annexin - AnnAt2- involved in Golgi-mediated secretion	AT5G65020.1	73.19	6e-140	493	31.1 cell.organisation	cell	cyto:	_	none					AT5G65020	tr|A5BTZ8|A5BTZ8_VITVI	2		167750000	174210000	27.349
Cs7g03150.2	14.8671	1	2	Involved in response to salt stress. Knockout mutants are hypersensitive to salt stress.	AT1G13930.2	48.74	4e-16	80.5	33.99 development.unspecified	development	nucl:	_	none		AT1G13930.1		AT1G13930.1	AT1G13930.1	tr|Q9XI93|Q9XI93_ARATH	4		52572000	62132000	25.7683
Cs4g02520.1	49.3628	2	1	TET8 (TETRASPANIN8)	AT1G22450.1	76.27	5e-27	115	33.99 development.unspecified	development	plas:	_	none		AT1G22450.1			AT1G22450.1	tr|B4FCQ4|B4FCQ4_MAIZE	3		1907100	1586300	20.7301
Cs4g19000.1	12.0454	2	2	early nodulin-related	AT5G25940.1	57.28	5e-19	89.4	33.99 development.unspecified	development	plas:	_	none		AT5G25940.1		AT5G25940.1			2		19041000	22629000	24.3071
orange1.1t04819.1	15.2856	3	2	histone H2B, putative	AT1G07790.1	83.89	6e-58	219	28.1.3 DNA.synthesis/chromatin structure.histone	DNA & RNA	nucl:	_	none		AT1G07790.1		AT3G45980.1	AT1G07790.1	tr|B9GV78|B9GV78_POPTR	4		56883000	33213000	25.3734
Cs8g06360.2	13.2761	3	1	Symbols: ATGRP7, CCR2, GR-RBP7, GRP7 | CCR2 (COLD, CIRCADIAN RHYTHM, AND RNA BINDING 2); RNA binding / double-stranded DNA binding / single-stranded DNA binding | chr2:9265249-9266393 REVERSE	AT2G21660.1	81.18	4e-46	152	27.4 RNA.RNA binding	DNA & RNA	nucl:	_	none		AT2G21660		AT2G21660	AT2G21660	tr|Q10FE7|Q10FE7_ORYSJ	4		21446000	22046000	24.3741
orange1.1t00340.1	22.5069	5	5	Remorin family protein; CONTAINS InterPro DOMAIN/s: Remorin, C-terminal (InterPro:IPR005516), Remorin, N-terminal (InterPro:IPR005518); BEST Arabidopsis thaliana protein match is: Remorin family protein (TAIR:AT5G23750.2); Has 1837 Blast hits to 1261 proteins in 238 species: Archae - 1; Bacteria - 261; Metazoa - 152; Fungi - 115; Plants - 477; Viruses - 0; Other Eukaryotes - 831 (source: NCBI BLi…	AT3G48940.1	66.67	9e-50	189	27.3.67 RNA.regulation of transcription.putative transcription regulator	DNA & RNA	nucl:	_	none					AT3G48940.1	sp|Q9M2D8|Y3126_ARATH	2		49266000	50215000	25.5679
Cs9g17210.1	20.5527	2	1	remorin family protein | chr3:18142863-18144163 REVERSE	AT3G48940.1	64.33	1e-50	158	27.3.99 RNA.regulation of transcription.unclassified	DNA & RNA	nucl:	_	none					AT3G48940	sp|Q9M2D8|Y3126_ARATH	2		15165000	11107000	23.6296
Cs5g03630.1	21.6762	1	1	Remorin family protein; CONTAINS InterPro DOMAIN/s: Remorin, C-terminal (InterPro:IPR005516), Remorin, N-terminal (InterPro:IPR005518); BEST Arabidopsis thaliana protein match is: Remorin family protein (TAIR:AT5G23750.2); Has 1837 Blast hits to 1261 proteins in 238 species: Archae - 1; Bacteria - 261; Metazoa - 152; Fungi - 115; Plants - 477; Viruses - 0; Other Eukaryotes - 831 (source: NCBI BLi…	AT3G48940.1	56.8	3e-35	141	27.3.67 RNA.regulation of transcription.putative transcription regulator	DNA & RNA	mito:	_	none					AT3G48940.1	sp|Q9M2D8|Y3126_ARATH	2		N.A.	N.A.	#VALUE!
Cs2g07320.1	43.4419	2	1	DNA-binding storekeeper protein-related transcriptional regulator	AT4G25210.1	35.35	4e-32	132	27.3.49 RNA.regulation of transcription.GeBP like	DNA & RNA	nucl:	_	none		AT4G25210.1				tr|Q9SYA9|Q9SYA9_ARATH	2		4992300	N.A.	#VALUE!
Cs3g14190.1	15.1895	2	2	histone H2A, putative	AT5G27670.1	79.17	3e-61	229	28.1.3 DNA.synthesis/chromatin structure.histone	DNA & RNA	nucl:	_	none		AT5G27670.1		AT5G27670.1	AT5G02560.1	sp|Q9FJE8|H2A7_ARATH	4		N.A.	N.A.	#VALUE!
Cs4g03450.1	11.4024	5	5	histone H4	AT5G59970.1	100	2e-52	199	28.1.3 DNA.synthesis/chromatin structure.histone	DNA & RNA	nucl:	_	none					AT5G59970	tr|B6T0P4|B6T0P4_MAIZE	2		N.A.	N.A.	#VALUE!
Cs4g19620.1	141.21	1	1	splicing factor, putative	AT5G64270.1	85.93	N.A.	2179	27.1.1 RNA.processing.splicing	DNA & RNA	plas:	_	none					AT5G64270.1	tr|F6HQT0|F6HQT0_VITVI	2		419270	278980	18.3837
Cs5g05240.1	58.8743	8	4	aldehyde dehydrogenase (ALDH2)	AT3G48000.1	74.49	N.A.	873	5.1 fermentation.aldehyde dehydrogenase	fermentation	mito:	M	mitochondrial		AT3G48000.1			AT3G48000.1	tr|B9IEP8|B9IEP8_POPTR	3		10287000	7361100	23.0529
orange1.1t03281.1	42.3065	4	6	phosphoglycerate kinase	AT1G79550.2	90.02	N.A.	725	4.1 glycolysis.phosphoglycerate kinase	glycolysis	cyto:	_	none		AT1G79550		AT1G79550	AT1G79550	tr|Q9SAJ4|Q9SAJ4_ARATH	4		6096900	7747300	22.7125
Cs6g15430.1	38.553	7	8	Aldolase	AT2G36460.1	88.83	N.A.	656	4.7 glycolysis.aldolase	glycolysis	cyto:	_	none		AT2G36460		AT2G36460		tr|A9PHA1|A9PHA1_POPTR	3		16109000	18594000	24.0448
Cs6g15540.1	47.7584	4	2	Enolase (ENO2 also LOS2) dual targeted nucleus & cytosol	AT2G36530.1	88.24	N.A.	811	4.12 glycolysis.enolase	glycolysis	cyto:	_	none		AT2G36530		AT2G36530		tr|A9PIJ2|A9PIJ2_POPTR	3		5603500	5361000	22.386
Cs3g10570.1	27.5534	1	1	aldo/keto reductase family protein	AT1G60690.1	60	7e-143	412	17.2.3 hormone metabolism.auxin.induced-regulated-responsive-activated	hormone metabolism	cyto:	_	none		AT1G60690				sp|A2XRZ0|AKR2_ORYSI	2		550150	636270	19.1744
Cs7g15030.1	65.7767	9	10	DWF1 (DIMINUTO 1); catalytic	AT3G19820.3	79.61	N.A.	951	17.3.1.2.8 hormone metabolism.brassinosteroid.synthesis-degradation.sterols.DWF1	hormone metabolism	cyto:	_	none		AT3G19820		AT3G19820	AT3G19820	sp|Q39085|DIM_ARATH	4		43581000	43951000	25.3833
Cs9g11250.1	48.6879	11	8	3-ketoacyl-CoA thiolase (KAT2)	AT2G33150.1	89.13	N.A.	841	11.9.4.5 lipid metabolism.lipid degradation.beta-oxidation	lipid metabolism	cyto:	M	none		AT2G33150			AT2G33150	sp|Q56WD9|THIK2_ARATH	3		31616000	29954000	24.8752
Cs5g34760.2	48.3512	3	4	3-ketoacyl-CoA thiolase (KAT2)	AT2G33150.1	78.14	N.A.	732	11.9.4.5 lipid metabolism.lipid degradation.beta-oxidation	lipid metabolism	mito:	M	none		AT2G33150			AT2G33150	tr|B9GMG4|B9GMG4_POPTR	3		3163000	2637900	21.4619
Cs6g09940.1	11.9623	1	1	LTP4 (LIPID TRANSFER PROTEIN 4); lipid binding	AT2G38540.1	52.14	3e-26	113	11.6 lipid metabolism.lipid transfer proteins etc	lipid metabolism	extr:	S	ER				AT2G38540.1		tr|B7XA47|B7XA47_CITJA	2		22522000	28205000	24.5871
Cs9g01790.8	62.4367	9	8	SFR2 protein - glycosyl hydrolase	AT3G06510.1	66.73	N.A.	764	11.1 lipid metabolism.glycolipid synthesis	lipid metabolism	cyto:	_	none		AT3G06510	AT3G06510	AT3G06510	AT3G06510	tr|F6H703|F6H703_VITVI	5		28336000	24379000	24.6476
Cs1g12600.1	91.1415	8	10	phospholipase D alpha 1 (PLD{alpha}1)	AT3G15730.1	81.23	N.A.	1405	11.9.3.1 lipid metabolism.lipid degradation.lysophospholipases.phospholipase D	lipid metabolism	cyto:	_	none					AT3G15730	sp|Q41142|PLDA1_RICCO	2		12567000	12385000	23.5726
Cs4g06850.11	91.9696	12	14	Sucrose synthase 4 (SUS4)	AT3G43190.1	85.19	N.A.	1433	2.2.1.5 major CHO metabolism.degradation.sucrose.Susy	major CHO metabolism	cyto:	_	none					AT3G43190.1	sp|Q00917|SUS2_ARATH	2		38295000	33700000	25.0984
Cs9g10450.1	26.4868	3	3	Symbols: GST30, ATGSTU17, GST30B, ERD9 | ERD9 (EARLY-RESPONSIVE TO DEHYDRATION 9); glutathione transferase | chr1:3397081-3398358 REVERSE	AT1G10370.1	42.53	4e-49	163	26.9 misc.glutathione S transferases	misc	cyto:	S	ER		AT1G10370			AT1G10370	tr|D2X9T3|D2X9T3_POPTR	3		5204500	5994500	22.4133
Cs5g15170.1	24.9418	1	1	glutathione transferase 8 (AtGSTU19)	AT1G78380.1	70.32	7e-89	323	26.9 misc.glutathione S transferases	misc	cyto:	_	none				AT1G78380	AT1G78380	sp|Q9ZRW8|GSTUJ_ARATH	3		2303200	6549900	21.8891
Cs7g01340.2	47.3494	6	7	beta glucosidase 17 (BGLU17); FUNCTIONS IN: cation binding, hydrolase activity, hydrolyzing O-glycosyl compounds, catalytic activity; INVOLVED IN: carbohydrate metabolic process; EXPRESSED IN: stem, hypocotyl, sepal, male gametophyte, root; EXPRESSED DURING: 4 anthesis; CONTAINS InterPro DOMAIN/s: Glycoside hydrolase, family 1 (InterPro:IPR001360), Glycoside hydrolase, catalytic core (InterPro:IP…	AT2G44480.2	55.31	2e-139	492	26.3 misc.gluco-, galacto- and mannosidases	misc	cyto:	_	none		AT5G26000.1		AT5G26000.1	AT5G26000.1	sp|Q75W17|FURH_VIBFR	4		33176000	31926000	24.9559
Cs7g22240.3	50.7807	2	4	ADL4/ADLP2/DRP1E/EDR3 (DYNAMIN-LIKE PROTEIN 4); also found in cell plate	AT3G60190.1	83.81	N.A.	807	26.17 misc.dynamin	misc	cyto:	_	none		AT5G42080.2	AT1G14830.1		AT3G60190.1	tr|B9GL50|B9GL50_POPTR	4		133870	376740	17.7768
Cs1g02800.1	69.1899	6	5	ADL4/ADLP2/DRP1E/EDR3 (DYNAMIN-LIKE PROTEIN 4); also found in cell plate	AT3G60190.1	83.01	N.A.	1108	26.17 misc.dynamin	misc	cyto:	_	none					AT3G60190	tr|B9GXJ4|B9GXJ4_POPTR	2		6824900	4500900	22.4021
Cs1g07510.1	38.189	2	1	plastocyanin-like domain-containing protein	AT4G27520.1	45.22	6e-50	195	26.19 misc.plastocyanin-like	misc	vacu:	S	ER		AT4G27520.1			AT4G27520.1	sp|Q9T076|ENL2_ARATH	3		1865900	N.A.	#VALUE!
Cs8g12490.2	66.9254	5	3	dynamin ADL 2-envelope	AT4G33650.1	77.44	N.A.	858	26.17 misc.dynamin	misc	cyto:	_	none		AT4G33650	AT4G33650		AT4G33650	tr|F6I1U3|F6I1U3_VITVI	4		2098200	1515300	20.7659
Cs5g02140.1	64.1287	5	9	ADL1 ( DYNAMIN-LIKE PROTEIN)/Dynamin related protein 1A (DRP1A) - multiple localizations	AT5G42080.1	88.07	N.A.	1064	26.17 misc.dynamin	misc	cyto:	_	none		AT5G42080.2	AT5G42080.1		AT5G42080.2	tr|B9GL50|B9GL50_POPTR	4		3786300	3196000	21.7301
Cs3g17930.1	20.8607	5	5	cytochrome c oxidase subunit 6b	AT1G22450.1	57.64	5e-54	207	9.7 mitochondrial electron transport / ATP synthesis.cytochrome c oxidase	mitochondrial electron transport / ATP synthesis	nucl:	_	none		AT1G22450			AT1G22450	tr|A9PHL0|A9PHL0_POPTR	3		43956000	45600000	25.416
Cs1g04030.1	27.5046	7	10	ATP synthase 24 kDa subunit, mitochondrial precursor	AT2G21870.1	71.67	6e-96	347	9.9 mitochondrial electron transport / ATP synthesis.F1-ATPase	mitochondrial electron transport / ATP synthesis	mito:	M	possibly mitochondrial					AT2G21870.1	tr|B9HG38|B9HG38_POPTR	2		52734000	49256000	25.603
Cs7g27610.1	19.6469	8	9	ATP synthase D chain	AT3G52300.1	84.52	5e-81	296	9.9 mitochondrial electron transport / ATP synthesis.F1-ATPase	mitochondrial electron transport / ATP synthesis	nucl:	_	none					AT3G52300	tr|B9HLY1|B9HLY1_POPTR	2		158200000	164260000	27.2643
Cs3g15390.1	18.4278	1	1	unknown function, DUF538	AT1G09310.1	62.79	1e-55	212	35.2 not assigned.unknown	not assigned	cyto:	_	none		AT1G09310.1		AT1G09310.1			2		1471100	895620	20.1305
Cs8g03680.1	48.0017	10	10	unknown protein	AT1G50010.1	98.62	N.A.	899	35.2 not assigned.unknown	not assigned	cyto:	_	none		AT4G14960.1	AT1G50010.1	AT1G04820.1	gi|1351202|sp|P28551.2|TBB3_SOYBN	sp|P29510|TBA2_ARATH	5		29643000	27227000	24.7599
Cs7g04330.1	31.324	7	5	SPSH domain protein /band 7 protein	AT1G69840.7	90.81	5e-149	523	35 not assigned	not assigned	cyto:	_	none		AT1G69840				tr|Q6ZIV7|Q6ZIV7_ORYSJ	2		36290000	38752000	25.1604
Cs4g03840.3	26.0864	1	1	metaxin-related, contains 1 transmembrane domain; similar to Metaxin 1	AT2G19080.1	65	1e-81	299	35.1 not assigned.no ontology	not assigned	cyto:	_	none		AT2G19080.1				tr|B9HBA0|B9HBA0_POPTR	2		N.A.	N.A.	#VALUE!
Cs5g32820.1	25.682	1	1	ATCOAE; ATP binding / dephospho-CoA kinase	AT2G27490.2	72.81	6e-95	343	35.1 not assigned.no ontology	not assigned	cyto:	_	possibly mitochondrial		AT2G27490.1		AT2G27490.1	AT2G27490.1	tr|Q9ZQH0|Q9ZQH0_ARATH	4		6448500	1455300	21.5467
Cs6g07490.1	22.2296	1	2	SOUL heme-binding protein cHBP2	AT2G37970.1	67.89	6e-79	290	35.1 not assigned.no ontology	not assigned	cyto:	_	none					AT2G37970	tr|A5B6E7|A5B6E7_VITVI	2		4088800	4380100	22.0129
Cs2g06330.1	35.8656	2	2	protein binding / protein transporter/ structural molecule	AT2G40060.1	54.7	1e-69	221	35.2 not assigned.unknown	not assigned	nucl:	_	none					AT2G40060	tr|B9HHM6|B9HHM6_POPTR	2		221300	N.A.	#VALUE!
Cs5g14750.1	88.3955	2	2	NTMC2T6.2; CONTAINS InterPro DOMAIN/s: C2 membrane targeting protein (InterPro:IPR018029), C2 calcium/lipid-binding domain, CaLB (InterPro:IPR008973), C2 calcium-dependent membrane targeting (InterPro:IPR000008); BEST Arabidopsis thaliana protein match is: Calcium-dependent lipid-binding (CaLB domain) family protein (TAIR:AT1G53590.1); Has 30201 Blast hits to 17322 proteins in 780 species: Archae…	AT3G14590.2	66.62	N.A.	892	35.1.19 not assigned.no ontology.C2 domain-containing protein	not assigned	nucl:	S	ER		AT3G14590.2			AT3G14590.2	tr|F6GX45|F6GX45_VITVI	3		1334300	1069700	20.1882
Cs7g14000.1	71.948	4	4	Symbols: ATRANGAP1, PARLL1 | ATRANGAP1 (RAN GTPASE-ACTIVATING PROTEIN 1); nucleic acid binding / nucleotide binding | chr3:6404083-6407822 REVERSE	AT3G18610.1	48.16	3e-68	256	35.1 not assigned.no ontology	not assigned	nucl:	_	none		AT3G52380.1	AT3G52380.1	AT3G52380.1	gi|17432522|gb|AAL39067.1|AF389431_1	sp|Q9FVQ1|NUCL1_ARATH	5		8555600	12838000	23.3212
Cs7g29350.2	34.4977	2	4	oxidoreductase, zinc-binding dehydrogenase family protein	AT3G56460.1	80.76	2e-140	495	35.2 not assigned.unknown	not assigned	cyto:	_	none		AT1G49670			AT3G56460		2		6160500	7518700	22.6983
Cs2g12010.1	23.324	5	5	DREPP plasma membrane polypeptide family	AT4G20260.6	68.29	5e-45	177	35.1 not assigned.no ontology	not assigned	nucl:	_	possibly mitochondrial				AT4G20260.1	AT4G20260.1	tr|B9GYR5|B9GYR5_POPTR	3		44442000	38621000	25.3042
Cs9g17220.1	25.0256	2	1	cytochrome b561-2	AT4G25570.1	68.62	3e-90	327	35.2 not assigned.unknown	not assigned	plas:	S	ER					AT4G25570.1	tr|B9I494|B9I494_POPTR	2		3382000	N.A.	#VALUE!
Cs4g04090.1	10.5233	2	2	unknown protein	AT4G30010.1	69.32	4e-33	135	35.2 not assigned.unknown	not assigned	cyto:	_	possibly mitochondrial		AT4G30010.1				tr|F6I5N3|F6I5N3_VITVI	2		59581000	23204000	25.1481
Cs1g01370.1	19.6115	3	4	lipid-associated family protein contains PLAT/LH2 - dually targeted to ER & cytosol	AT4G39730.1	67.32	2e-61	228	35.1 not assigned.no ontology	not assigned	extr:	S	ER		AT4G39730.1	AT4G39730.1		AT4G39730.1	tr|A9PBQ7|A9PBQ7_POPTR	4		725190000	813510000	29.5167
Cs6g09530.1	50.4123	2	2	unknown protein	AT5G01750.2	57.34	1e-72	270	35.2 not assigned.unknown	not assigned	vacu:	S	none		AT5G01750.2				sp|Q9LZX1|LOR15_ARATH	2		2131400	2632500	21.1757
Cs7g30750.1	58.968	1	2	outer membrane OMP85 family protein	AT5G05520.1	63.98	N.A.	707	35.1 not assigned.no ontology	not assigned	nucl:	_	none		AT5G05520.1				tr|Q9FFG3|Q9FFG3_ARATH	2		419580	580300	18.9125
Cs6g21900.1	49.355	6	7	unknown protein	AT5G39410.1	72.67	N.A.	669	35.2 not assigned.unknown	not assigned	plas:	_	possibly ER		AT5G39410		AT5G39410	AT5G39410	tr|B9H0F4|B9H0F4_POPTR	4		6665400	6786300	22.6812
Cs5g16100.1	45.0135	4	4	SPFH/Band 7/PHB domain-containing membrane-associated protein family; INVOLVED IN: biological_process unknown; LOCATED IN: mitochondrion; EXPRESSED IN: callus; CONTAINS InterPro DOMAIN/s: Band 7 protein (InterPro:IPR001107); BEST Arabidopsis thaliana protein match is: SPFH/Band 7/PHB domain-containing membrane-associated protein family (TAIR:AT4G27585.1); Has 1807 Blast hits to 1807 proteins in 2…	AT5G54100.1	82.86	4e-150	524	35.1 not assigned.no ontology	not assigned	mito:	M	possibly mitochondrial		AT5G54100.1				tr|A9PFA2|A9PFA2_POPTR	2		9260700	9118300	23.1315
orange1.1t01399.1	69.6324	13	12	AVP1 (vacuolar-type H+-pumping pyrophosphatase 1); ATPase - tonoplast & plasma membrane	AT1G15690.1	92.5	N.A.	1249	23.4.99 nucleotide metabolism.phosphotransfer and pyrophosphatases.misc	nucleotide metabolism	vacu:	S	ER				AT1G15690	AT1G15690	tr|B9N710|B9N710_POPTR	3		224610000	221870000	27.734
Cs4g05210.4	69.5754	11	11	AVP1 (vacuolar-type H+-pumping pyrophosphatase 1); ATPase - tonoplast & plasma membrane	AT1G15690.1	91.58	N.A.	1233	23.4.99 nucleotide metabolism.phosphotransfer and pyrophosphatases.misc	nucleotide metabolism	vacu:	S	ER				AT1G15690	AT1G15690	tr|B9N710|B9N710_POPTR	3		N.A.	N.A.	#VALUE!
Cs1g03110.1	12.1491	1	1	NDPK1 - very abundant & multiple localizations	AT4G09320.1	78.38	2e-49	190	23.4.10 nucleotide metabolism.phosphotransfer and pyrophosphatases.nucleoside diphosphate kinase	nucleotide metabolism	cyto:	_	none		AT4G09320.1	AT5G63310.1	AT4G09320.1	AT4G09320.1	tr|D8RHN0|D8RHN0_SELML	5		8397800	13809000	23.3603
Cs5g09110.1	20.0538	1	1	Encodes an adenine phosphoribosyltransferase (APT; EC 2.4.2.7), which is a constitutively expressed enzyme involved in the one-step salvage of adenine to AMP. APT3 has higher affinity for zeatin, isopentenyladenine and benzyladenine than APT1 but lower Vmax than APT1.	AT4G22570.1	81.77	1e-80	292	23.3.1.1 nucleotide metabolism.salvage.phosphoribosyltransferases.aprt	nucleotide metabolism	cyto:	_	none		AT4G22570.1		AT4G22570.1		tr|C5YQV9|C5YQV9_SORBI	3		N.A.	N.A.	#VALUE!
Cs7g24930.1	37.4868	1	1	adenosine kinase 2 (ADK2) (Adenosine to AMP)	AT5G03300.1	84.07	1e-174	608	23.3.2.1 nucleotide metabolism.salvage.nucleoside kinases.adenosine kinase	nucleotide metabolism	cyto:	_	none		AT5G03300		AT5G03300		tr|A9PBT7|A9PBT7_POPTR	3		N.A.	N.A.	#VALUE!
Cs5g07070.2	26.843	9	9	Symbols: ADK1 | ADK1 (ADENYLATE KINASE 1); ATP binding / adenylate kinase/ nucleobase, nucleoside, nucleotide kinase/ nucleotide kinase/ phosphotransferase, phosphate group as acceptor | chr5:25393001-25394907 REVERSE	AT5G63400.1	80.91	2e-119	424	23.4.1 nucleotide metabolism.phosphotransfer and pyrophosphatases.adenylate kinase	nucleotide metabolism	cyto:	_	none		AT5G63400			AT5G63400	tr|Q00GN7|Q00GN7_KARBR	3		73006000	80688000	26.1937
Cs2g09550.1	158.764	22	24	member of MRP subfamily	AT1G30410.1	74.18	N.A.	1935		Others	plas:	_	none				AT1G30410.1	gi|2340166|gb|AAB67319.1|	sp|Q9LZJ5|AB14C_ARATH	4		17557000	17536000	24.0647
Cs1g21030.2	33.8858	5	6	peroxisomal NAD-malate dehydrogenase 1 (PMDH1)	AT2G22780.1	86.92	3e-165	577	6.3 gluconeogenesis.Malate DH	Others	cyto:	_	possibly ER		AT2G22780			AT2G22780	tr|F6HJJ4|F6HJJ4_VITVI	3		5135000	8134700	22.6238
Cs8g03230.1	34.8673	5	4	peroxisomal NAD-malate dehydrogenase 1 (PMDH1)	AT2G22780.1	85.24	9e-167	582	6.3 gluconeogenesis.Malate DH	Others	cyto:	M	none		AT2G22780			AT2G22780	tr|A5BEJ8|A5BEJ8_VITVI	3		21160000	32522000	24.6449
Cs1g20690.1	57.0741	5	5	glycine/serine hydroxymethyltransferase; erine/threonine aldolase (SHM1)	AT4G37930.1	88.18	N.A.	947	25.1 C1-metabolism.glycine hydroxymethyltransferase	Others	mito:	M	possibly mitochondrial		AT4G37930.1		AT4G37930.1	AT4G37930.1	sp|Q9SZJ5|GLYM_ARATH	4		18890000	16515000	24.0742
Cs7g06240.2	96.4817	2	2	ClpB4	AT2G25140.1	81.52	N.A.	1418	29.6 protein.folding	protein assembly & folding	cyto:	_	none		AT2G25140.1	AT5G15450.1	AT2G25140.1	AT2G25140	sp|Q8VYJ7|CLPB4_ARATH	5		N.A.	N.A.	#VALUE!
Cs2g19730.3	79.1679	2	4	Hsp90-6	AT3G07770.1	81.87	N.A.	1157	29.6 protein.folding	protein assembly & folding	cyto:	_	none		AT3G07770		AT3G07770		tr|Q0WRS4|Q0WRS4_ARATH	3		N.A.	2802500	#VALUE!
Cs1g18140.3	49.2529	2	1	Cpn60/HSP60 - mito's	AT3G13860.1	76.67	N.A.	659	29.6 protein.folding	protein assembly & folding	mito:	M	mitochondrial				AT2G33210		tr|B8BHB9|B8BHB9_ORYSI	2		N.A.	N.A.	#VALUE!
Cs3g26260.2	94.2429	36	36	encodes an ortholog of GRP94, an ER-resident HSP90-like protein and is involved in regulation of meristem size and organization. Single and double mutant analyses suggest that SHD may be required for the correct folding and/or complex formation of CLV proteins. Lines carrying recessive mutations in this locus exhibits expanded shoot meristems, disorganized root meristems, and defective pollen tub…	AT4G24190.1	83.04	N.A.	1264	29.6 protein.folding	protein assembly & folding	E.R.:	S	ER					AT4G24190	tr|B9H4Z6|B9H4Z6_POPTR	2		219110000	215230000	27.6942
Cs8g03010.2	65.3558	15	17	heat shock protein mtHsc70-2 (Hsc70-5)	AT5G09590.1	86.37	N.A.	1074	29.6 protein.folding	protein assembly & folding	cyto:	_	none		AT5G09590			AT5G09590	tr|F6HW56|F6HW56_VITVI	3		68710000	69318000	26.0404
Cs3g04960.1	72.5727	9	12	heat shock protein mtHsc70-2 (Hsc70-5)	AT5G09590.1	82.7	N.A.	1150	29.6 protein.folding	protein assembly & folding	mito:	M	mitochondrial		AT5G09590.1			AT5G09590.1	tr|F6HW56|F6HW56_VITVI	3		2274800	3349700	21.3965
Cs3g14220.2	72.8458	14	13	luminal binding protein 1 precursor (BiP-1)	AT5G28540.1	82.94	N.A.	1094	29.6 protein.folding	protein assembly & folding	E.R.:	S	ER				AT5G28540	AT5G28540	tr|F6HU55|F6HU55_VITVI	3		516510	476000	18.9195
Cs3g14480.1	169.673	3	4	BIP3; ATP binding	AT5G28540.1	78.31	N.A.	754	29.6 protein.folding	protein assembly & folding	cyto:	_	none				AT5G28540	AT5G28540	sp|Q9LKR3|MD37A_ARATH	3		N.A.	N.A.	#VALUE!
Cs5g01840.3	71.682	32	31	luminal binding protein 2 precursor (BiP-2) (AtBP2)	AT5G42020.1	90.92	N.A.	1209	29.6 protein.folding	protein assembly & folding	cyto:	_	none					AT5G42020	tr|F6HU55|F6HU55_VITVI	2		396760000	409970000	28.5873
Cs4g13050.1	55.026	11	9	alpha-mitochondrial processing peptidase (M16) (alpha-MPP1)	AT1G51980.1	65.55	N.A.	647	29.5.7.4.1* protein.degradation.metalloprotease ME-M16	protein.degradation	mito:	M	mitochondrial		AT1G51980			AT1G51980	tr|B9HMT1|B9HMT1_POPTR	3		101530000	88275000	26.4964
orange1.1t03237.1	45.4334	1	3	latex-abundant protein, putative (AMC7) / caspase family protein	AT1G79340.1	68.16	1e-167	585	29.5.3.2.2* protein.degradation.cysteine protease CD-C14	protein.degradation	cyto:	_	none					AT1G79340	tr|F6H9S5|F6H9S5_VITVI	2		114740	N.A.	#VALUE!
Cs4g18360.3	63.3248	1	1	FtsH4 (iAAA)	AT2G26140.1	87.14	N.A.	1005	29.5.7.2.4* protein.degradation.metalloprotease MA(M)-M41	protein.degradation	E.R.:	_	none		AT2G26140.1				tr|B9HDE2|B9HDE2_POPTR	2		90933	497480	17.6984
Cs6g22080.1	58.8501	16	15	beta-mitochondrial processing peptidase (M16) (beta-MPP)	AT3G02090.1	81.05	N.A.	897	29.5.7.4.1* protein.degradation.metalloprotease ME-M16	protein.degradation	mito:	M	mitochondrial		AT3G02090			AT3G02090	tr|B9IK63|B9IK63_POPTR	3		86593000	113610000	26.5636
Cs1g16180.1	46.3148	7	8	Eukaryotic aspartyl protease	AT5G07030.1	68.88	1e-168	589	29.5.4.1* protein.degradation.aspartate protease AA-A1	protein.degradation	extr:	S	ER				AT3G54400.1	AT5G07030.1	tr|A9P9A2|A9P9A2_POPTR	3		183560000	3758900000	29.6297
Cs3g27580.1	69.1756	6	8	Ribophorin I; FUNCTIONS IN: oligosaccharyl transferase activity, dolichyl-diphosphooligosaccharide-protein glycotransferase activity; INVOLVED IN: protein amino acid glycosylation; LOCATED IN: endoplasmic reticulum, plasma membrane, plant-type cell wall; EXPRESSED IN: 25 plant structures; EXPRESSED DURING: 13 growth stages; CONTAINS InterPro DOMAIN/s: Ribophorin I (InterPro:IPR007676); BEST Arabi…	AT2G01720.1	51.6	3e-136	479	29.7 protein.glycosylation	protein.others	plas:	S	ER		AT2G01720.1			AT2G01720.1		2		21899000	22482000	24.4033
Cs7g25710.4	43.7231	3	3	ribophorin I family protein	AT2G01720.1	72.16	3e-156	548	29.7 protein.glycosylation	protein.others	vacu:	S	ER		AT2G01720.1			AT2G01720.1		2		N.A.	N.A.	#VALUE!
Cs1g12330.1	109.575	3	3	Tyrosine kinase	AT4G32250.3	58.86	N.A.	732	29.4.1 protein.postranslational modification.kinase	protein. others	cyto:	_	none			AT4G32250.3	AT4G32250.1	AT4G32250.1	tr|B9HAF5|B9HAF5_POPTR	4		613310	1092000	19.6424
Cs5g03870.1	54.455	3	5	Encodes BR-signaling kinase 1 (BSK1), one of the three homologous BR-signaling kinases (BSK1, AT4G35230; BSK2, AT5G46570; BSK3, AT4G00710). Mediates signal transduction from receptor kinase BRI1 by functioning as the substrate of BRI1. Plasma membrane localized.	AT4G35230.1	63.72	8e-175	607	29.4 protein.postranslational modification	protein. others	cyto:	_	none					AT4G35230.1	sp|Q944A7|Y4523_ARATH	2		1426500	1544800	20.5015
Cs3g27040.2	50.7809	2	2	protein kinase family protein	AT4G35230.1	80.32	N.A.	709	29.4.1.52 protein.postranslational modification.kinase.receptor like cytoplasmatic kinase II	protein. others	nucl:	_	none					AT4G35230.1	sp|Q944A7|Y4523_ARATH	2		N.A.	N.A.	#VALUE!
Cs5g11260.1	17.4757	2	3	Encodes eukaryotic translation initiation factor 5A (EIF-5A).In mammalian cells it functions as a shuttle protein that translocates mRNA from the nucleus to cytoplasmic ribosomes. Overexpression results in an increase in both primary and secondary xylem formation. In RNAi suppressed lines, xylem formation is reduced.	AT1G13950.1	86.16	1e-77	285	29.2.3 protein.synthesis.initiation	protein.synthesis	cyto:	_	none		AT1G26630		AT1G26630		sp|Q93VP3|IF5A2_ARATH	3		N.A.	N.A.	#VALUE!
Cs7g01470.2	26.1235	6	5	60S ribosomal protein L6 (RPL6C)	AT1G18540.1	82.74	1e-117	339	29.2.1.2.2.6 protein.synthesis.ribosomal protein.eukaryotic.60S subunit.L6	protein.synthesis	nucl:	_	none		AT1G18540				tr|F6HB97|F6HB97_VITVI	2		73874000	75920000	26.1583
Cs9g06910.1	14.4528	3	4	Symbols: PFL, RPS18A, PFL1 | PFL (POINTED FIRST LEAVES); RNA binding / nucleic acid binding / structural constituent of ribosome | chr1:8067864-8069342 FORWARD	AT1G22780.1	96.05	3e-106	303	29.2.1.2.1.18 protein.synthesis.ribosomal protein.eukaryotic.40S subunit.S18	protein.synthesis	cyto:	_	none		AT1G22780.1		AT1G22780.1			2		30797000	17252000	24.4583
Cs4g01700.1	17.5177	3	3	Eukaryotic translation initiation factor 5A-2. Involved in programmed cell death triggered as a response to pseudomonas syringae infection. Loss of function mutants are more resistant to infection.	AT1G26630.1	77.71	3e-71	260	29.2.3 protein.synthesis.initiation	protein.synthesis	cyto:	_	none		AT1G26630.1		AT1G26630.1		sp|Q93VP3|IF5A2_ARATH	3		34737000	44527000	25.2291
Cs7g10590.2	19.6914	1	1	60S ribosomal protein L17 (RPL17B)	AT1G27400.1	90.75	2e-115	328	29.2.1.2.2.17 protein.synthesis.ribosomal protein.eukaryotic.60S subunit.L17	protein.synthesis	nucl:	_	none		AT1G27400.1		AT1G27400.1		tr|B9HSZ2|B9HSZ2_POPTR	3		N.A.	N.A.	#VALUE!
Cs7g15110.1	45.7206	3	4	member of eIF4A - eukaryotic initiation factor 4A	AT1G54270.1	65.78	3e-149	521	29.2.3 protein.synthesis.initiation	protein.synthesis	cyto:	_	none		AT1G54270.1		AT1G54270.1			2		1428100	2472400	20.8416
Cs9g17940.1	93.7653	8	4	elongation factor 2, EF-2	AT1G56070.1	94.07	N.A.	1668	29.2.4 protein.synthesis.elongation	protein.synthesis	cyto:	_	possibly mitochondrial				AT1G56070	AT1G56070	tr|F6H4T7|F6H4T7_VITVI	3		8949300	12370000	23.3268
Cs5g15920.1	94.0886	7	3	elongation factor 2, EF-2	AT1G56070.1	93	N.A.	1655	29.2.4 protein.synthesis.elongation	protein.synthesis	cyto:	_	none				AT1G56070	AT1G56070	tr|F6H4T7|F6H4T7_VITVI	3		N.A.	N.A.	#VALUE!
Cs8g05390.1	16.7781	3	2	40S ribosomal protein S16 (RPS16A)	AT2G09990.1	87.16	9e-72	265	29.2.1.2.1.16 protein.synthesis.ribosomal protein.eukaryotic.40S subunit.S16	protein.synthesis	cyto:	_	none		AT2G09990.1			AT2G09990.1	tr|A5ASC2|A5ASC2_VITVI	3		24798000	30966000	24.724
Cs8g07240.1	11.8875	2	1	Ribosomal protein S25 family protein; FUNCTIONS IN: structural constituent of ribosome; INVOLVED IN: translation; LOCATED IN: in 6 components; EXPRESSED IN: 12 plant structures; EXPRESSED DURING: 6 growth stages; CONTAINS InterPro DOMAIN/s: Ribosomal protein S25 (InterPro:IPR004977); BEST Arabidopsis thaliana protein match is: Ribosomal protein S25 family protein (TAIR:AT4G34555.1); Has 650 Blast…	AT2G16360.1	84.34	2e-37	147	29.2.1.2.1.25 protein.synthesis.ribosomal protein.eukaryotic.40S subunit.S25	protein.synthesis		_	none		AT2G16360.1				tr|A9PDP8|A9PDP8_POPTR	2		5510400	N.A.	#VALUE!
Cs1g25210.1	28.0708	1	3	60S ribosomal protein L8 (RPL8C)	AT2G18020.1	92.64	2e-175	488	29.2.1.2.2.8 Protein.synthesis.ribosomal protein.eukaryotic.60S subunit.L8	protein.synthesis	cyto:	M	none		AT2G18020		AT2G18020		tr|B6TGT0|B6TGT0_MAIZE	3		21098000	19586000	24.277
Cs5g07190.1	24.4914	1	2	elongation factor 1-beta, EF-1-beta	AT2G18110.1	82.1	1e-92	335	29.2.4 protein.synthesis.elongation	protein.synthesis	cyto:	_	none					AT2G18110.1	tr|Q9M3U8|Q9M3U8_HORVU	2		N.A.	6149800	#VALUE!
Cs4g13300.1	16.7232	1	3	60S ribosomal protein L28 (RPL28A)	AT2G19730.3	75.52	2e-60	227	29.2.1.2.2.28 protein.synthesis.ribosomal protein.eukaryotic.60S subunit.L28	protein.synthesis	cyto:	_	none		AT2G19730.3				tr|A2XB46|A2XB46_ORYSI	2		6733800	9183200	22.9068
Cs7g01960.1	14.0117	2	2	60S ribosomal protein L31 (RPL31C)	AT2G19740.1	86.21	9e-55	205	29.2.1.2.2.31 protein.synthesis.ribosomal protein.eukaryotic.60S subunit.L31	protein.synthesis	cyto:	_	none		AT2G19740.1			AT2G19740.1	tr|A9PDT3|A9PDT3_POPTR	3		N.A.	N.A.	#VALUE!
orange1.1t00168.1	26.3081	5	7	40S ribosomal protein S3 (RPS3A) | chr2:13450302-13451923 FORWARD	AT2G31610.1	88.21	2e-148	418	29.2.1.2.1.3 protein.synthesis.ribosomal protein.eukaryotic.40S subunit.S3	protein.synthesis	cyto:	_	none				AT2G31610.1	AT2G31610.1	tr|A9PBQ6|A9PBQ6_POPTR	3		15993000	15575000	23.9118
Cs5g27960.1	20.1568	2	2	60S ribosomal protein L13A (RPL13aD)	AT3G07110.1	89.81	2e-138	389	29.2.1.2.2.513 protein.synthesis.ribosomal protein.eukaryotic.60S subunit.L13A	protein.synthesis	cyto:	_	none		AT3G07110				sp|Q9SFU1|R13A1_ARATH	2		11622000	10394000	23.3898
Cs1g10550.1	28.4107	6	8	60S ribosomal protein L7 (RPL7D)	AT3G13580.1	84.84	3e-121	431	29.2.1.2.2.7 protein.synthesis.ribosomal protein.eukaryotic.60S subunit.L7	protein.synthesis	cyto:	_	none		AT3G13580.1				tr|F6GXJ2|F6GXJ2_VITVI	2		11902000	13731000	23.6078
Cs4g05580.1	46.6609	6	7	initiation factor 4A-1 (eIF-4A-1), DEAD box RNA helicase RH04	AT3G13920.1	92.27	N.A.	788	29.2.3 protein.synthesis.initiation	protein.synthesis	cyto:	_	none		AT1G54270.1		AT1G54270.1			2		705180	445970	19.0971
orange1.1t02181.1	33.7286	1	3	60S ribosomal protein L5 (RPL5)	AT3G25520.1	82.76	1e-143	505	29.2.1.2.2.5 protein.synthesis.ribosomal protein.eukaryotic.60S subunit.L5	protein.synthesis	mito:	M	mitochondrial		AT3G25520.1			AT3G25520.1	tr|A9PFA8|A9PFA8_POPTR	3		N.A.	N.A.	#VALUE!
Cs2g18450.3	31.5162	1	1	60S ribosomal protein L5 (RPL5B)	AT3G25520.1	81.95	1e-164	462	29.2.1.2.2.5 protein.synthesis.ribosomal protein.eukaryotic.60S subunit.L5	protein.synthesis	mito:	M	mitochondrial		AT3G25520.1			AT3G25520.1	tr|A9PFA8|A9PFA8_POPTR	3		N.A.	N.A.	#VALUE!
orange1.1t02616.1	29.3546	3	2	60S ribosomal protein L7A (RPL7aB)	AT3G62870.1	86.49	2e-131	465	29.2.1.2.2.57 protein.synthesis.ribosomal protein.eukaryotic.60S subunit.L7A	protein.synthesis	cyto:	_	none		AT2G47610.1				tr|C5X592|C5X592_SORBI	2		N.A.	N.A.	#VALUE!
Cs9g10140.1	15.4336	4	4	60S ribosomal protein L14 (RPL14B)	AT4G27090.1	85.07	3e-60	226	29.2.1.2.2.14 protein.synthesis.ribosomal protein.eukaryotic.60S subunit.L14	protein.synthesis	cyto:	_	none		AT4G27090.1				tr|A9PE03|A9PE03_POPTR	2		18819000	28840000	24.4736
orange1.1t00625.1	28.3996	4	3	Encodes a putative ribosomal protein S6 (rps6a). RPS6A and RPS6B are fully redundant and essential during gametogenesis.	AT4G31700.1	90	3e-124	437	29.2.1.2.1.6 protein.synthesis.ribosomal protein.eukaryotic.40S subunit.S6	protein.synthesis	nucl:	_	none		AT4G31700.1				tr|A9P9D9|A9P9D9_POPTR	2		N.A.	N.A.	#VALUE!
Cs8g16990.1	49.2906	17	15	elongation factor 1-alpha / EF-1-alpha - dual location cytosol & Nucleus	AT5G60390.3	94.62	N.A.	882	29.2.4 protein.synthesis.elongation	protein.synthesis	cyto:	_	none				AT1G07920.1	AT5G60390.3	tr|B9HU34|B9HU34_POPTR	3		N.A.	N.A.	#VALUE!
Cs8g02560.2	32.1447	2	1	hydroxypyruvate reductase 1 (HPR1)	AT1G68010.1	90.48	5e-152	533	1.2.6 PS.photorespiration.hydroxypyruvate reductase	PS	cyto:	_	none		AT1G68010.1		AT1G68010.1	AT1G68010.1	tr|B9H1J0|B9H1J0_POPTR	4		N.A.	N.A.	#VALUE!
Cs7g09270.1	53.5441	4	5	alanine 2-oxoglutarate amino transferase 2 (GGT2; GGAT2; AOAT2)	AT1G70580.4	89.81	N.A.	909	1.2.3 PS.aminotransferases peroxisomal	PS	pero:	_	none		AT1G70580.1		AT1G23310.1	AT1G23310.1	tr|B9HTU4|B9HTU4_POPTR	4		6454800	3913500	22.261
Cs2g03230.1	33.2815	2	4	glycolate oxidase	AT3G14420.1	85.06	N.A.	531	1.2.2 PS.photorespiration.glycolate oxydase	PS	cyto:	S	possibly ER		AT3G14420.5	AT3G14420.2	AT3G14420.1	AT3G14420.1	tr|B9H2B3|B9H2B3_POPTR	5		4964600	6384100	22.4246
Cs6g17360.1	68.2845	13	16	Leucine-rich repeat protein kinase family protein; FUNCTIONS IN: protein serine/threonine kinase activity, protein kinase activity, ATP binding; INVOLVED IN: transmembrane receptor protein tyrosine kinase signaling pathway, protein amino acid phosphorylation; LOCATED IN: plasma membrane; EXPRESSED IN: 24 plant structures; EXPRESSED DURING: 13 growth stages; CONTAINS InterPro DOMAIN/s: Serine/thre…	AT2G26730.1	50.16	1e-158	553	30.2.3 signalling.receptor kinases.leucine rich repeat III	signalling	plas:	S	ER					AT2G26730.1	sp|Q9LP77|Y1848_ARATH	2		21749000	22674000	24.4045
Cs4g17140.1	70.9417	4	5	leucine-rich repeat transmembrane protein kinase, putative	AT2G26730.1	75.16	N.A.	942	30.2.3 signalling.receptor kinases.leucine rich repeat III	signalling	plas:	_	ER					AT2G26730.1	sp|O48788|Y2267_ARATH	2		4294700	1169700	21.0959
Cs3g18200.1	28.8105	1	3	Symbols: GRF9, GF14 MU | GRF9 (GENERAL REGULATORY FACTOR 9); calcium ion binding / protein binding / protein phosphorylated amino acid binding | chr2:17731855-17733967 REVERSE	AT2G42590.3	82.99	1e-151	427	30.7 signalling.14-3-3 proteins	signalling	cyto:	_	none		AT2G42590			AT2G42590	tr|B9GUW7|B9GUW7_POPTR	3		16643000	16658000	23.9891
Cs3g15030.1	22.1276	9	9	GTP-binding protein (SAR1A)	AT4G02080.1	95.85	1e-108	388	30.5 signalling.G-proteins	signalling	cyto:	S	ER		AT1G09180.1			AT4G02080.1	tr|C5XJS9|C5XJS9_SORBI	3		N.A.	N.A.	#VALUE!
orange1.1t01661.1	22.0055	9	9	GTP-binding protein (SAR1A)	AT4G02080.1	94.82	2e-107	384	30.5 signalling.G-proteins	signalling	cyto:	S	ER					AT4G02080	tr|C5XJS9|C5XJS9_SORBI	2		81333000	85091000	26.3099
orange1.1t01991.1	29.4238	1	2	Symbols: GRF1, GF14 CHI | 14-3-3-like protein GF14 chi / general regulatory factor 1 (GRF1) | chr4:5775210-5777481 FORWARD	AT4G09000.1	84.25	2e-154	435	30.7 signalling.14-3-3 proteins	signalling	plas:	_	none				AT4G09000	AT4G09000	tr|F6H0X3|F6H0X3_VITVI	3		N.A.	N.A.	#VALUE!
Cs3g17990.1	29.7237	3	4	14-3-3 protein GF14 omega (grf2) - cytosol & nucleus	AT4G09000.1	88.93	1e-163	458	30.7 signalling.14-3-3 proteins	signalling	nucl_plas:	_	none				AT4G09000		tr|F6H0X3|F6H0X3_VITVI	2		2638400	N.A.	#VALUE!
Cs1g16440.3	69.3402	1	2	STRUBBELIG-receptor family 6	AT4G22130.1	50.94	4e-170	591	30.2.5 signalling.receptor kinases.leucine rich repeat V	signalling	nucl:	_	none		AT4G22130.1		AT4G22130.1		sp|Q9C8M9|SRF6_ARATH	3		N.A.	1402400	#VALUE!
Cs2g27010.1	23.2577	5	1	Ras-related GTP-binding protein	AT4G35860.1	90	3e-113	404	30.5 signalling.G-proteins	signalling	cyto:	_	none					AT4G35860.1	tr|A9P8X5|A9P8X5_POPTR	2		3844800	4127000	21.9256
Cs6g18830.1	29.7219	7	9	14-3-3 protein GF14 psi (grf3/RCI1) - cytosol and plasma membrane	AT5G38480.1	91.13	7e-133	469	30.7 signalling.14-3-3 proteins	signalling	plas:	_	none		AT5G38480		AT5G38480	AT5G38480	tr|B9N219|B9N219_POPTR	4		154770000	28729000	25.9908
Cs2g05470.2	103.718	1	1	GTP binding / GTPase	AT5G46070.1	65.72	N.A.	1196	30.5 signalling.G-proteins	signalling	cyto:	_	none		AT5G46070				tr|B9H2Q0|B9H2Q0_POPTR	2		N.A.	N.A.	#VALUE!
Cs7g19400.1	60.9527	22	23	calnexin 1 (CNX1)	AT5G61790.1	75.51	N.A.	808	30.3 signalling.calcium	signalling	plas:	S	ER				AT5G61790	AT5G61790	sp|P29402|CALX1_ARATH	3		333170000	288380000	28.2075
Cs8g17370.1	27.5529	6	5	L-ascorbate peroxidase 1, cytosolic (APX1)	AT1G07890.8	82.4	3e-124	441	21.2.1 redox.ascorbate and glutathione.ascorbate	redox & stress	mito:	_	none		AT1G07890			AT1G07890	tr|C5X6H6|C5X6H6_SORBI	3		24136000	31011000	24.7055
Cs3g26970.1	26.7295	6	6	dehydrin (ERD10), identical to dehydrin ERD10 (Low-temperature-induced protein LTI45)	AT1G20450.1	46.04	3e-29	125	20.2.99 stress.abiotic.unspecified	redox & stress	nucl:	_	none		AT1G20450		AT1G20450			2		305980000	393580000	28.3705
Cs3g19790.1	55.5819	16	17	PDI Calsequestrin and thioredoxin domain	AT1G21750.1	70.6	N.A.	721	21.1 redox.thioredoxin	redox & stress	E.R.:	S	ER		AT1G21750.1			AT1G21750.1	tr|B9GU26|B9GU26_POPTR	3		180540000	178210000	27.4184
Cs2g08320.1	66.909	2	1	ERD4 protein	AT1G30360.1	67.07	N.A.	833	20.2.3 stress.abiotic.drought/salt	redox & stress	plas:	S	ER		AT1G30360.1			AT1G30360	tr|B9GJG0|B9GJG0_POPTR	3		81754	204770	16.9813
Cs4g16140.1	17.311	5	3	peroxiredoxin IIB (PrxII B)	AT1G65980.1	83.95	1e-77	285	21.5 redox.periredoxins	redox & stress	cyto:	_	none					AT1G65980	tr|A9PC26|A9PC26_POPTR	2		37323000	31619000	25.0339
Cs7g28340.1	23.8355	6	5	dehydroascorbate reductase (DHAR2) - monomeric-cytosol	AT1G75270.1	75.12	9e-95	342	21.2.1 redox.ascorbate and glutathione.ascorbate	redox & stress	cyto:	_	none					AT1G19570	sp|Q9FWR4|DHAR1_ARATH	2		16582000	15457000	23.9324
Cs5g27970.1	14.7914	3	4	cytochrome B5 isoform B	AT2G32720.1	76.12	2e-59	223	21.2 redox.ascorbate and glutathione	redox & stress	cyto:	_	none					AT2G32720	tr|F4YFE3|F4YFE3_CAMSI	2		63660000	58815000	25.8668
Cs2g11490.4	20.9569	2	2	thioredoxin h1 (Trx H1) (ATO1)	AT2G35010.2	57.14	2e-40	161	21.1 redox.thioredoxin	redox & stress	mito:	M	mitochondrial		AT2G35010.1	AT2G35010.2		AT2G35010.1	tr|Q5YBB1|Q5YBB1_HELSJ	5		7492700	9301600	22.9931
Cs4g08110.1	106.62	1	1	NB-ARC domain-containing disease resistance protein	AT3G07040.1	31.56	7e-121	432	20.1 stress.biotic	redox & stress	cyto:	_	none		AT5G11250.1		AT1G58848.1		tr|C1ITJ4|C1ITJ4_ORYGL	3		490260	632620	19.0871
Cs7g29850.1	25.273	6	8	manganese superoxide dismutase, MnSOD (MSD1)	AT3G10920.1	76.86	2e-102	368	21.6 redox.dismutases and catalases	redox & stress	mito:	M	mitochondrial		AT3G10920		AT3G10920	AT3G10920		3		55699000	30959000	25.3075
orange1.1t00763.1	68.7929	3	2	ATGLDH (L-GALACTONO-1,4-LACTONE DEHYDOROGENASE)	AT3G47930.1	83.24	N.A.	972	21.2.1.5 redox.ascorbate and glutathione.ascorbate.L-Galactono-1,4-lactone dehydrogenase	redox & stress	mito:	M	mitochondrial		AT3G47930.1				sp|Q9SU56|GLDH_ARATH	2		725800	570510	19.2956
Cs9g17130.1	25.9828	5	3	cytochrome b5 domain-containing protein (heme domain)	AT3G48890.1	77.54	2e-76	281	21.3 redox.heme	redox & stress	mito:	S	none		AT3G48890			AT3G48890	tr|B9I4C2|B9I4C2_POPTR	3		48361000	53850000	25.6049
Cs6g15230.1	47.1396	5	2	monodehydroascorbate reductase, putative, (NADH)	AT3G52880.1	78.34	N.A.	684	21.2.1 redox.ascorbate and glutathione.ascorbate	redox & stress	cyto:	_	none		AT3G52880		AT3G52880		tr|A9P7V5|A9P7V5_POPTR	3		1232900	382940	19.3902
Cs2g30420.1	8.28926	2	1	ozone-responsive stress-related protein, putative	AT4G00860.1	64	1e-32	110	20.2.99 stress.abiotic.unspecified	redox & stress	extr:	S	none				AT4G00860		tr|C5Z2T3|C5Z2T3_SORBI	2		131820000	133490000	26.9831
Cs8g02730.1	31.7402	5	4	peroxisomal ascorbate peroxidase (APX3)	AT4G35000.1	82.58	1e-135	479	21.2.1 redox.ascorbate and glutathione.ascorbate	redox & stress	cyto:	_	none		AT4G35000		AT4G35000	AT4G35000	tr|F6I106|F6I106_VITVI	4		598150	363860	18.8316
Cs3g27280.1	57.1555	20	19	catalase 2 (CAT2)	AT4G35090.1	78.9	N.A.	842	21.6 redox.dismutases and catalases	redox & stress	pero:	_	none		AT4G35090.1		AT4G35090.1	AT4G35090.1	tr|F6I0K4|F6I0K4_VITVI	4		766630000	847780000	29.5865
Cs3g27290.1	56.8892	13	10	catalase 2 (CAT2)	AT4G35090.1	89.23	N.A.	947	21.6 redox.dismutases and catalases	redox & stress	pero:	_	none		AT4G35090.1		AT4G35090.1	AT4G35090.1	tr|B9GQ08|B9GQ08_POPTR	4		18038000	16336000	24.033
Cs9g19220.1	80.5498	7	6	heat shock protein 81-1 (HSP81-1) / heat shock protein 83 (HSP83)	AT5G52640.1	89.43	N.A.	1221	20.2.1 stress.abiotic.heat	redox & stress	cyto:	_	none					AT5G52640	sp|P27323|HS901_ARATH	2		182760	1974000	19.1961
orange1.1t02538.1	15.1296	5	5	cytochrome b5A (ATB5-A)	AT5G53560.1	79.85	2e-62	233	21.3 redox.heme	redox & stress	cyto:	_	none		AT5G53560			AT5G53560	tr|F4YFE3|F4YFE3_CAMSI	3		397850000	348950000	28.473
orange1.1t00541.1	14.6652	2	2	cytochrome b5A (ATB5-A)	AT5G53560.1	66.67	5e-47	182	21.3 redox.heme	redox & stress	cyto:	_	none		AT5G53560			AT5G53560	tr|F4YFE3|F4YFE3_CAMSI	3		46304000	63194000	25.689
Cs8g16680.2	65.5438	22	22	protein disulfide isomerase	AT5G60640.1	71.37	N.A.	743	21.1 redox.thioredoxin	redox & stress	E.R.:	S	ER		AT5G60640			AT5G60640	tr|B9HQ95|B9HQ95_POPTR	3		103400000	111140000	26.6757
orange1.1t04187.3	42.1244	1	2	NADP+ isocitrate dehydrogenase (ICDH)	AT1G65930.1	79.61	N.A.	677	8.1.4 TCA / org.transformation.TCA.IDH	TCA / org	cysk:	_	none		AT1G65930.1	AT5G14590.1	AT1G65930.1	AT5G14590.1	sp|Q40345|IDHP_MEDSA	5		N.A.	275210	#VALUE!
Cs1g02810.1	69.4204	5	4	malate oxidoreductase (malic enzyme), NAD-ME1	AT2G13560.1	83.7	N.A.	1062	8.2.10 TCA / org.transformation.other organic acid transformaitons.malic	TCA / org	mito:	M	possibly mitochondrial		AT2G13560			AT2G13560	tr|B9GP43|B9GP43_POPTR	3		10653000	8589200	23.1894
Cs7g01170.7	43.6907	8	6	citrate synthase	AT2G44350.2	86.51	N.A.	711	8.1.2 TCA / org.transformation.TCA.CS	TCA / org	cyto:	_	none		AT2G44350.2			AT2G44350.2	tr|B9N6I9|B9N6I9_POPTR	3		17837000	12520000	23.8331
Cs1g17930.6	43.2643	13	13	Dihydrolipoamide Acetyltransferase, pyruvate DH complex	AT3G13930.1	75.06	N.A.	637	8.1.1.2 TCA / org.transformation.TCA.pyruvate DH.E2	TCA / org	cysk:	_	none		AT3G13930			AT3G13930	tr|A9PGQ6|A9PGQ6_POPTR	3		59828000	51376000	25.7245
Cs7g25390.1	35.4607	9	10	malate dehydrogenase [NAD], mitochondrial	AT3G15020.1	84.07	5e-168	587	8.1.9 TCA / org.transformation.TCA.malate DH	TCA / org	mito:	M	possibly mitochondrial		AT3G15020				tr|A9PCR0|A9PCR0_POPTR	2		167420000	206080000	27.4688
orange1.1t00323.1	66.408	6	4	malate oxidoreductase, NAD-ME2	AT4G00570.1	82.2	N.A.	1024	8.2.10 TCA / org.transformation.other organic acid transformaitons.malic	TCA / org	mito:	M	mitochondrial		AT4G00570			AT4G00570	tr|B9GPX3|B9GPX3_POPTR	3		6304100	6807900	22.6433
Cs8g01620.1	33.7113	5	5	isocitrate dehydrogenase [NAD+] subunit 1	AT4G35260.1	89.29	2e-164	574	8.1.4 TCA / org.transformation.TCA.IDH	TCA / org	cyto:	_	none					AT4G35260.1	tr|A8J0R7|A8J0R7_CHLRE	2		29808000	26999000	24.7578
Cs6g11970.2	40.752	7	6	isocitrate dehydrogenase [NAD+],	AT5G03290.1	87.37	N.A.	666	8.2.4 TCA / org.transformation.other organic acid transformaitons.IDH	TCA / org	mito:	M	mitochondrial		AT5G03290			AT5G03290	tr|B9IFP1|B9IFP1_POPTR	3		13248000	13320000	23.6632
Cs9g10470.1	35.5173	3	3	malate dehydrogenase	AT5G43330.1	91.87	1e-176	615	8.2.9 TCA / org.transformation.other organic acid transformaitons.cyt MDH	TCA / org	cyto:	_	none		AT1G04410		AT1G04410	AT5G43330	tr|B9NBW3|B9NBW3_POPTR	4		5049600	3441500	21.9912
Cs5g33580.1	104	8	8	fumarate hydratase, putative / fumarase, putative | chr5:20729612-20733516 FORWARD	AT5G50950.2	89.51	N.A.	879	8.1.8 TCA / org.transformation.TCA.fumarase	TCA / org	nucl:	_	none		AT5G50950				sp|Q9FI53|FUM2_ARATH	2		12507000	7948300	23.2492
Cs4g18450.2	41.1158	1	1	A member of Zrt- and Irt-related protein (ZIP) family. transcript is induced in response to zinc deficiency in the root and shoot. Expression is regulated by copper, but response to copper deficiency is detected only after three weeks of deficiency.	AT1G10970.1	70.23	1e-143	506	34.12 transport.metal	transport	vacu:	_	none		AT1G10970.1				sp|O04089|ZIP4_ARATH	2		2086400	4004100	21.4628
Cs3g19730.3	13.9355	2	2	vacuolar ATP synthase subunit C	AT1G19910.1	100	3e-72	263	34.1.1 transport.p- and v-ATPases.H+-transporting two-sector ATPase	transport	vacu:	_	none		AT1G19910.1		AT1G19910.1			2		N.A.	N.A.	#VALUE!
Cs2g07620.1	39.0876	1	2	OST3/OST6 family protein	AT1G61790.1	67.3	1e-130	462	34.3 transport.amino acids	transport	plas:	S	ER		AT1G61790.1			AT1G61790	tr|A5B513|A5B513_VITVI	3		4673900	3570400	21.9619
Cs5g04360.1	105.032	26	26	AHA11 ( H(+)-ATPASE 11); ATPase	AT2G24520.1	79.47	N.A.	1511	34.1 transport.p- and v-ATPases	transport	plas:	_	none					gi|1061420|gb|AAA81348.1|	sp|Q9LV11|PMA11_ARATH	3		54775000	51087000	25.6567
Cs7g07300.1	104.958	11	12	H(+)-ATPase 5	AT2G24520.1	87.54	N.A.	1683	34.1 transport.p- and v-ATPases	transport	plas:	_	none					AT2G24520.1	sp|P20649|PMA1_ARATH	2		1244500	164590	18.7878
orange1.1t03005.1	26.0435	2	2	gamma tonoplast intrinsic protein1 (gamma-TIP1)	AT2G36830.1	82.87	5e-118	420	34.19.2 transport.Major Intrinsic Proteins.TIP	transport	vacu:	_	none		AT2G36830		AT2G36830	AT2G36830	sp|P25818|TIP11_ARATH	4		5341800000	4328700000	32.163
Cs7g28650.1	25.9964	1	1	Symbols: GAMMA-TIP, TIP1;1, GAMMA-TIP1 | GAMMA-TIP (GAMMA TONOPLAST INTRINSIC PROTEIN); water channel | chr2:15445425-15446574 FORWARD	AT2G36830.1	76.19	9e-134	382	34.19.2 transport.Major Intrinsic Proteins.TIP	transport	vacu:	_	none		AT2G36830		AT2G36830	AT2G36830	sp|P25818|TIP11_ARATH	4		887380000	872710000	29.713
Cs7g25610.1	30.595	4	4	plasma membrane intrinsic protein 2;5	AT2G37170.1	81.53	3e-169	474	34.19.1 transport.Major Intrinsic Proteins.PIP	transport	plas:	_	none		AT2G37170			AT2G37170	tr|A9P7U3|A9P7U3_POPTR	3		143780000	138980000	27.0748
Cs6g20640.1	29.2873	8	8	Voltage dependent ion channel VDAC1	AT3G01280.1	76.09	2e-118	422	34.2 transport.porins	transport	cyto:	_	none		AT3G01280			AT3G01280	tr|A9PCP8|A9PCP8_POPTR	3		292490000	326600000	28.2034
Cs6g11650.1	12.3244	3	3	vacuolar ATP synthase subunit G 1 (VATG1) / vacuolar proton pump G subunit 1 (VMA10)	AT3G01390.2	75.45	6e-35	142	34.1 transport.p- and v-ATPases	transport	mito:	M	none		AT3G01390.1		AT3G01390.1			2		203140000	203970000	27.6008
Cs6g20820.1	40.6259	8	10	Vacuolar proton pump ATPase d subunit - 41 KDa accessory protein	AT3G28710.1	94.02	N.A.	703	34.1.1 transport.p- and v-ATPases.H+-transporting two-sector ATPase	transport	cyto:	_	none		AT3G28710		AT3G28710			2		33409000	38157000	25.0896
Cs7g14530.1	13.466	4	3	vacuolar ATP synthase subunit H family	AT3G42050.1	85.22	6e-55	208	34.1.1 transport.p- and v-ATPases.H+-transporting two-sector ATPase	transport	cyto:	_	none				AT3G42050	AT3G42050	tr|B9I742|B9I742_POPTR	3		7386700	6628200	22.7383
Cs6g20570.1	105.232	16	20	AHA4 (Arabidopsis H(+)-ATPase 4); ATPase	AT3G47950.1	89.02	N.A.	1734	34.1 transport.p- and v-ATPases	transport	plas:	_	none					AT2G24520.1	sp|Q9LV11|PMA11_ARATH	2		10011000	9597600	23.2247
Cs9g18650.1	160.265		2	multidrug resistance-associated protein 14	AT3G59140.1	65.01	N.A.	1927	34.16 transport.ABC transporters and multidrug resistance systems	transport	plas:	_	none		AT5G03910.1	AT5G03910.1	AT1G30410.1	gi|2340166|gb|AAB67319.1|	sp|Q9LZJ5|AB14C_ARATH	5		N.A.	N.A.	#VALUE!
Cs5g03460.1	30.4328	7	8	a member of the plasma membrane intrinsic protein subfamily PIP1.	AT4G00430.1	87.85	6e-148	516	34.19.1 transport.Major Intrinsic Proteins.PIP	transport	plas:	_	none		AT2G45960.1		AT1G01620.1	AT4G00430.1	tr|A9PAM7|A9PAM7_POPTR	4		476980000	525620000	28.8994
Cs7g31420.3	29.0161	4	5	TMP-C (PLASMA MEMBRANE INTRINSIC PROTEIN 1;4); water channel	AT4G00430.1	87.21	3e-128	454	34.19.1 transport.Major Intrinsic Proteins.PIP	transport	plas:	_	none					AT4G00430	tr|B9HHL9|B9HHL9_POPTR	2		172040000	187000000	27.4183
Cs5g02680.1	26.2599	9	9	V-ATPase subunit E (VATE)	AT4G11150.1	75.65	2e-97	351	34.1.1 transport.p- and v-ATPases.H+-transporting two-sector ATPase	transport	cyto:	_	none		AT4G11150.1		AT4G11150.1			2		222690000	203400000	27.6651
Cs8g02530.1	30.1206	4	4	PIP3 (PLASMA MEMBRANE INTRINSIC PROTEIN 3); water channel	AT4G35100.2	88.69	3e-147	517	34.19.1 transport.Major Intrinsic Proteins.PIP	transport	plas:	_	none		AT5G60660.1		AT4G35100.1	AT4G35100.2	sp|P93004|PIP27_ARATH	4		151320000	191410000	27.3426
Cs8g02310.1	54.3286	14	16	probable H+-transporting ATPase	AT4G38510.5	95.29	N.A.	958	34.1.1 transport.p- and v-ATPases.H+-transporting two-sector ATPase	transport	cyto:	_	none				AT4G38510	AT4G38510	tr|A9PCK1|A9PCK1_POPTR	3		152920000	148320000	27.1662
Cs8g08330.1	92.7286	15	13	VHA-A3 (VACUOLAR PROTON ATPASE A3); ATPase	AT4G39080.1	80.96	N.A.	1345	34.1 transport.p- and v-ATPases	transport	plas:	_	none				AT4G39080	AT4G39080	tr|B9HRI3|B9HRI3_POPTR	3		85737000	81882000	26.3202
Cs8g17300.1	93.7276	2		Vacuolar proton ATPase subunit VHA-a isoform 3. Localized in the tonoplast.	AT4G39080.1	63.95	N.A.	1074	34.1 transport.p- and v-ATPases	transport	cyto:	_	none				AT4G39080.1	AT4G39080.1	tr|B9H4I1|B9H4I1_POPTR	3		N.A.	N.A.	#VALUE!
Cs9g03130.1	32.0335	9	9	oxoglutarate/malate translocator (DTC)	AT5G19760.1	84.67	1e-148	522	34.9 transport.metabolite transporters at the mitochondrial membrane	transport	cyto:	_	none					AT5G19760	tr|A9PGY1|A9PGY1_POPTR	2		83020000	86175000	26.3339
orange1.1t01027.1	30.735	4	3	mitochondrial carnitine/acyl (CAC) carrier, putative / a bout de souffle (BOU) / CAC-like protein,	AT5G46800.1	77	5e-134	473	34.9 transport.metabolite transporters at the mitochondrial membrane	transport	nucl:	_	none					AT5G46800.1	tr|B9N2N2|B9N2N2_POPTR	2		9214600	11183000	23.2751
Cs8g16640.2	28.3775	4	5	PIP2;4/PIP2F (plasma membrane intrinsic protein 2;4); water channel	AT5G60660.1	83.33	8e-121	429	34.19.1 transport.Major Intrinsic Proteins.PIP	transport	plas:	_	none		AT5G60660		AT5G60660		tr|B9MTB7|B9MTB7_POPTR	3		94238000	116300000	26.6415
Cs1g21440.1	29.2353	10	11	Voltage dependent ion channel VDAC2	AT5G67500.1	77.9	1e-128	455	34.2 transport.porins	transport	cyto:	_	none					AT5G67500	tr|B9H6N6|B9H6N6_POPTR	2		93742000	103090000	26.5508
Cs1g22450.3	20.8309	1	1	caffeoyl-CoA 3-O-methyltransferase	AT4G34050.1	75.4	7e-85	309	16.2.1.6 secondary metabolism.phenylpropanoids.lignin biosynthesis.CCoAOMT	secondary metabolism	cyto:	S	none									11213000	15345000	23.645
Cs6g07870.4	29.7567	1	1	MEE34 (maternal effect embryo arrest 34); 26S proteasome regulatory subunit (RPN8b)	AT3G11270.1	89.53	1e-134	475	29.5.7.11.1* protein.degradation.metalloprotease MP-M67	protein.degradation	cyto:	_	none									1013100	919560	19.8805
Cs1g07670.2	61.0828	1	1	Protein kinase superfamily protein	AT3G15220.1	72.58	N.A.	782	30.6 signalling.MAP kinases	signalling	nucl:	_	none						tr|H9C893|H9C893_ACACA	1		45128	70001	15.7784
Cs1g17200.3	34.6539	1	1	UBP1B (OLIGOURIDYLATE BINDING PROTEIN 1B); mRNA 3'-UTR binding	AT1G17370.1	89.16	3e-135	478	35.1 not assigned.no ontology	not assigned	nucl:	M	none									1093000	498850	19.4941
Cs1g17680.2	39.7037	1	1	developmentally regulated GTP-binding protein	AT1G72660.3	90.08	N.A.	678	34.5 transport.ammonium	transport	cyto:	_	none									82155	139250	16.7067
Cs1g17750.1	74.0057	1	1	phospholipid:diacylglycerol acyltransferase	AT5G13640.1	77.63	N.A.	1060	11.8.10 lipid metabolism.exotics (steroids, squalene etc).phosphatidylcholinesterol O-acyltransferase	lipid metabolism	cyto:	_	none									3170500	1847600	21.2067
Cs1g19310.1	46.5677	1	1	oxidoreductase, zinc-binding dehydrogenase family protein	AT5G63620.1	79.49	N.A.	675	35.1 not assigned.no ontology	not assigned	mito:	M	possibly mitochondrial					AT5G63620.1		1		4412400	4016000	22.0052
Cs1g20170.1	35.0871	1	1	GRAM domain family protein	AT2G22475.1	64.77	5e-101	364	17.1.3 hormone metabolism.abscisic acid.induced-regulated-responsive-activated	hormone metabolism	nucl:	_	none									1494200	1990400	20.7178
Cs1g21570.3	15.4168	1	1	FRO1 (FROSTBITE1)	AT5G67590.1	72.09	3e-50	193	9.1.2 mitochondrial electron transport / ATP synthesis.NADH-DH.localisation not clear	mitochondrial electron transport / ATP synthesis	mito:	M	none									6459800	9035200	22.8651
Cs1g26450.1	67.8499	1	1	phosphoinositide 5-phosphatase (ATSAC1B/IBS2)	AT5G66020.1	76.49	N.A.	977	30.4 signalling.phosphinositides	signalling	plas:	_	none									N.A.	751110	#VALUE!
Cs2g02100.2	36.4141	1	1	Cysteine protease inhibitor (cystatin)	AT5G47550.1	57.45	6e-26	115	29.5.3.7* protein.degradation.cysteine protease inhibitor IH-i25	protein.degradation	cyto:	S	ER									17034000	12458000	23.7962
Cs2g04050.2	30.2405	1	1	SH3 domain-containing protein 3 (SH3P3)	AT4G18060.1	82.17	3e-125	444	35.1 not assigned.no ontology	not assigned	cyto:	M	none									N.A.	N.A.	#VALUE!
Cs2g07860.2	24.5484	1	1	DERLIN-2.2 (DER2.2); CONTAINS InterPro DOMAIN/s: Der1-like (InterPro:IPR007599); BEST Arabidopsis thaliana protein match is: DERLIN-2.1 (TAIR:AT4G21810.1); Has 863 Blast hits to 862 proteins in 227 species: Archae - 0; Bacteria - 0; Metazoa - 343; Fungi - 190; Plants - 145; Viruses - 0; Other Eukaryotes - 185 (source: NCBI BLink).	AT4G04860.1	85.33	8e-91	329	35.1 not assigned.no ontology	not assigned	cyto:	S	none									4581000	12747000	22.8654
Cs2g08140.4	44.667	1	1	endoplasmic reticulum oxidoreductins 1	AT1G72280.1	76.38	1e-156	549	35.1 not assigned.no ontology	not assigned	cyto:	_	none									1618400	N.A.	#VALUE!
Cs2g11920.1	18.9357	1	1	unknown protein	AT4G20150.1	82.05	7e-34	139	35.2 not assigned.unknown	not assigned	extr:	M	ER									N.A.	N.A.	#VALUE!
Cs2g12320.1	55.543	1	1	pyruvate kinase	AT5G08570.1	86.08	N.A.	933	4.13 glycolysis.PK	glycolysis	cyto:	_	none									1553700	1374900	20.4791
Cs2g13890.1	49.8011	1	1	zinc finger (DHHC type) family protein	AT3G26935.1	78.7	N.A.	731	27.3.99 RNA.regulation of transcription.unclassified	RNA	plas:	_	none						sp|Q0WQK2|ZDHC9_ARATH	1		101980	113980	16.7182
Cs2g17700.2	12.4385	1	1	Small nuclear ribonucleoprotein family protein; CONTAINS InterPro DOMAIN/s: Like-Sm ribonucleoprotein (LSM) domain (InterPro:IPR001163), Like-Sm ribonucleoprotein (LSM) domain, eukaryotic/archaea-type (InterPro:IPR006649), Like-Sm ribonucleoprotein (LSM)-related domain (InterPro:IPR010920); BEST Arabidopsis thaliana protein match is: Small nuclear ribonucleoprotein family protein (TAIR:AT2G47640.…	AT3G62840.2	93.52	2e-53	203	27.1 RNA.processing	RNA	nucl:	_	none						tr|D8R4X9|D8R4X9_SELML	1		3471900	N.A.	#VALUE!
Cs2g24670.5	40.4102	1	1	Encodes LHT1 (lysine histidine transporter), a high-affinity transporter for cellular amino acid uptake in both root epidermis and leaf mesophyll.	AT5G40780.1	85.6	N.A.	644	34.3 transport.amino acids	transport	plas:	_	none						tr|Q85V22|Q85V22_ORYSI	1		5183400	9163800	22.7165
Cs2g27190.3	86.3551	1	1	GC6 (GOLGIN CANDIDATE 6); binding / protein transporter	AT3G27530.1	71.81	N.A.	1086	35.1 not assigned.no ontology	not assigned	nucl:	S	none						sp|B0F9L4|GOGC6_ARATH	1		62496	N.A.	#VALUE!
Cs2g27600.2	51.3773	1	1	unknown function (DUF1421)	AT3G01560.1	41.86	4e-57	219	27.3.30 RNA.regulation of transcription.Trihelix, Triple-Helix transcription factor family	RNA	nucl:	_	none									154100	267110	17.6303
Cs3g05810.1	58.9103	1	1	cytochrome P450 monooxygenase	AT4G12320.1	44.77	3e-125	445	26.1 misc.cytochrome P450	misc	plas:	S	ER									2925500	2181500	21.2686
Cs3g10440.1	50.3798	1	1	At5g48930 has been shown to encode for the hydroxycinnamoyl-Coenzyme A shikimate/quinate hydroxycinnamoyltransferase (HCT) both synthesizing and catabolizing the hydroxycinnamoylesters (coumaroyl/caffeoyl shikimate and quinate) involved in the phenylpropanoid pathway. Influence on the accumulation of flavonoids which in turn inhibit auxin transport and reduce plant growth.	AT5G48930.1	49.66	1e-125	446	16.2.1.4 secondary metabolism.phenylpropanoids.lignin biosynthesis.HCT	secondary metabolism	cyto:	_	none									1382900	1624600	20.5155
Cs3g26110.2	22.389	1	1	ER lumen protein retaining receptor family protein; FUNCTIONS IN: ER retention sequence binding, receptor activity; INVOLVED IN: protein retention in ER lumen, protein transport; LOCATED IN: integral to membrane; EXPRESSED IN: 22 plant structures; EXPRESSED DURING: 13 growth stages; CONTAINS InterPro DOMAIN/s: ER lumen protein retaining receptor (InterPro:IPR000133); BEST Arabidopsis thaliana pro…	AT1G75760.1	79.72	7e-64	239	29.3.4.1 protein.targeting.secretory pathway.ER	protein.targeting	plas:	M	possibly mitochondrial									1349700	1443900	20.4129
Cs3g26390.1	18.6356	1	1	Belongs to the plant-specific ROP group of Rho GTPases; localized to the plasma membrane of tips of root hairs; involved in polar growth control.	AT1G75840.1	97.56	7e-93	335	30.5 signalling.G-proteins	signalling	nucl:	_	none					AT3G51300.1		1		10279000	4849300	22.7513
Cs4g01160.2	108.638	1	1	translation elongation factor (MEE5)	AT1G06220.1	87.57	N.A.	1748	29.2.4 protein.synthesis.elongation	protein.synthesis	cyto:	_	none									141840	305210	17.6667
Cs4g03380.1	22.9361	1	1	Integral membrane Yip1 family protein; FUNCTIONS IN: molecular_function unknown; INVOLVED IN: biological_process unknown; LOCATED IN: membrane; EXPRESSED IN: male gametophyte, pollen tube; EXPRESSED DURING: L mature pollen stage, M germinated pollen stage; CONTAINS InterPro DOMAIN/s: Yip1 domain (InterPro:IPR006977); BEST Arabidopsis thaliana protein match is: Integral membrane Yip1 family protei…	AT2G18840.1	75.58	3e-57	218	35.1 not assigned.no ontology	not assigned	golg:	_	none									542160	716000	19.249
Cs4g05780.1	17.8581	1	1	17.6 kDa class II heat shock protein (HSP17.6II); CONTAINS InterPro DOMAIN/s: Heat shock protein Hsp20 (InterPro:IPR002068), HSP20-like chaperone (InterPro:IPR008978); BEST Arabidopsis thaliana protein match is: heat shock protein 17.6A (TAIR:AT5G12030.1); Has 1807 Blast hits to 1807 proteins in 277 species: Archae - 0; Bacteria - 0; Metazoa - 736; Fungi - 347; Plants - 385; Viruses - 0; Other Eu…	AT5G12020.1	65.38	1e-46	182	20.2.1 stress.abiotic.heat	stress	cyto:	_	none									14824000	8746100	23.4408
Cs4g06330.1	15.9822	1	1	COPT5 (copper transporter 5); copper ion transmembrane transporter	AT5G20650.1	54.05	4e-43	169	34.12 transport.metal	transport	cyto:	M	possibly ER									12482000	18164000	23.844
Cs4g15230.3	71.2036	1	1	This gene is predicted to encode a protein that functions as a Golgi apparatus structural component known as a golgin in mammals and yeast. A fluorescently-tagged version of GC1 co-localizes with Golgi markers, and this localization appears to be replicated using the C-terminal (558-715 aa) portion of the protein.	AT2G19950.2	58.95	N.A.	663			nucl:	_	none									98688	179890	17.0237
Cs4g18930.1	157.424	1	1	glycine rich protein	AT5G11700.2	75.03	N.A.	1914	35.1.40 not assigned.no ontology.glycine rich proteins	not assigned	plas:	S	ER									N.A.	88123	#VALUE!
Cs5g01050.1	41.5109	1	1	TMPIT-like protein	AT4G10430.3	75.64	4e-153	537	35.2 not assigned.unknown	not assigned	plas:	_	none									N.A.	N.A.	#VALUE!
Cs5g07780.1	33.6061	1	1	DUF923 motif, transcription factor	AT4G17050.1	78.16	3e-139	491	27.3.30 RNA.regulation of transcription.Trihelix, Triple-Helix transcription factor family	RNA	nucl:	S	ER									5896200	6877500	22.6024
Cs5g12060.1	20.1976	1	1	unknown protein, sigma factor F inhibitor spoIIAB	AT5G08060.1	62.6	3e-44	174	35.1 not assigned.no ontology	not assigned	nucl:	_	none									6829900	8372800	22.8504
Cs5g13810.8	29.5931	1	1	gamma-glutamyl hydrolase (AtGGH2) tetrahydrofolate metabolism and located to the vacuole.	AT1G78680.2	67.73	3e-98	355	18.5.1 Co-factor and vitamine metabolism.folate & vitamine K.folate	Co-factor and vitamine metabolism	vacu:	M	ER									1201200	1803100	20.489
Cs5g14005.1	6.00509	1	1	Ubiquitin domain-containing protein; INVOLVED IN: N-terminal protein myristoylation; LOCATED IN: cellular_component unknown; EXPRESSED IN: 24 plant structures; EXPRESSED DURING: 15 growth stages; BEST Arabidopsis thaliana protein match is: Ubiquitin domain-containing protein (TAIR:AT5G45740.1); Has 319 Blast hits to 318 proteins in 112 species: Archae - 0; Bacteria - 0; Metazoa - 144; Fungi - 63;…	AT1G53400.1	84.91	1e-23	104	35.2 not assigned.unknown	not assigned	nucl:	_										10951000	10039000	23.3218
Cs5g16710.4	107.028	1	1	AGO1 (ARGONAUTE 1)	AT1G48410.1	81.38	N.A.	1445	27.3.36 RNA.regulation of transcription.Argonaute	RNA	nucl:	_	none									107310	102370	16.6774
Cs5g21790.2	17.897	1	1	HYD1 (Hydra 1)	AT1G20050.1	67.27	7e-61	229	17.3.1.2.5 hormone metabolism.brassinosteroid.synthesis-degradation.sterols.HYD1	hormone metabolism	cyto:	S	none									20505000	19391000	24.2492
Cs5g22290.1	18.4812	1	1	selenoprotein family protein; FUNCTIONS IN: selenium binding; INVOLVED IN: biological_process unknown; LOCATED IN: endomembrane system; EXPRESSED IN: 22 plant structures; EXPRESSED DURING: 13 growth stages; CONTAINS InterPro DOMAIN/s: Sep15/SelM redox (InterPro:IPR014912); Has 200 Blast hits to 200 proteins in 73 species: Archae - 0; Bacteria - 0; Metazoa - 137; Fungi - 0; Plants - 49; Viruses - …	AT1G05720.1	77.18	2e-71	264	35.1 not assigned.no ontology	not assigned	nucl:	S	ER									N.A.	N.A.	#VALUE!
Cs5g23650.1	12.0215	1	1	Zinc-binding ribosomal protein family protein; FUNCTIONS IN: structural constituent of ribosome; INVOLVED IN: translation; LOCATED IN: ribosome, cytosolic large ribosomal subunit; EXPRESSED IN: 22 plant structures; EXPRESSED DURING: 13 growth stages; CONTAINS InterPro DOMAIN/s: Ribosomal protein L44e (InterPro:IPR000552), Ribosomal protein, zinc-binding domain (InterPro:IPR011332); BEST Arabidops…	AT4G14320.1	93.33	5e-52	198	29.2.1.2.2.536 protein.synthesis.ribosomal protein.eukaryotic.60S subunit.L36A	protein.synthesis	nucl:	_	none									6945800	4436300	22.4043
Cs5g24470.1	49.7352	1	1	HXXXD-type acyl-transferase family protein; FUNCTIONS IN: transferase activity, transferring acyl groups other than amino-acyl groups, transferase activity; INVOLVED IN: biological_process unknown; LOCATED IN: cellular_component unknown; EXPRESSED IN: root; CONTAINS InterPro DOMAIN/s: Transferase (InterPro:IPR003480); BEST Arabidopsis thaliana protein match is: HXXXD-type acyl-transferase family …	AT3G26040.1	36.32	1e-61	233	35.1 not assigned.no ontology	not assigned	mito:	_	possibly mitochondrial					AT3G26040.1		1		1227200	2190600	20.6449
Cs5g29720.1	14.1513	1	1								cyto:	S	none									2099600	2086400	20.9971
Cs6g08400.2	52.4409	1	1	LMBR1-like membrane protein; CONTAINS InterPro DOMAIN/s: LMBR1-like membrane protein, conserved region (InterPro:IPR006876); BEST Arabidopsis thaliana protein match is: LMBR1-like membrane protein (TAIR:AT3G08930.1); Has 1807 Blast hits to 1807 proteins in 277 species: Archae - 0; Bacteria - 0; Metazoa - 736; Fungi - 347; Plants - 385; Viruses - 0; Other Eukaryotes - 339 (source: NCBI BLink).	AT5G01460.1	87.74	N.A.	845	35.1 not assigned.no ontology	not assigned	vacu:	S	ER									279720	591130	18.6334
Cs6g09850.1	34.8119	1	1	unknown protein	AT3G51610.1	70.24	3e-86	315	35.2 not assigned.unknown	not assigned	plas:	S	ER									611670	N.A.	#VALUE!
Cs6g13920.2	28.8387	1	1	unknown protein	AT3G11620.1	63.59	3e-84	308	26.57* alpha/beta-Hydrolase family	alpha/beta-Hydrolase family	cyto:	_	none									2020300	2672900	21.1481
Cs6g17370.1	16.5445	1	1	HSP20-like chaperones superfamily protein; CONTAINS InterPro DOMAIN/s: Heat shock protein Hsp20 (InterPro:IPR002068), HSP20-like chaperone (InterPro:IPR008978); BEST Arabidopsis thaliana protein match is: HSP20-like chaperones superfamily protein (TAIR:AT1G59860.1); Has 1807 Blast hits to 1807 proteins in 277 species: Archae - 0; Bacteria - 0; Metazoa - 736; Fungi - 347; Plants - 385; Viruses - 0…	AT5G37670.1	57.53	8e-38	152	20.2.1 stress.abiotic.heat	stress	cyto:	M	none									11081000	15233000	23.6311
Cs6g18980.2	18.2069	1	1	Encodes for cytochrome b561.	AT5G38630.1	75.93	2e-71	264	21.2 redox.ascorbate and glutathione	redox	plas:	S	mitochondrial									6792400	7292000	22.7467
Cs6g20220.1	17.7811	1	1	Gibberellin-regulated family protein	AT5G14920.1	70.77	4e-24	107	17.6.3 hormone metabolism.gibberelin.induced-regulated-responsive-activated	hormone metabolism	extr:	S	ER									11063000	10967000	23.393
Cs6g22370.2	38.5024	1	1	Proteasome component (PCI) domain protein	AT5G15610.2	50.48	3e-107	385	29.5.11 protein.degradation.ubiquitin	protein.degradation	cyto:	_	none									231970	339440	18.0982
Cs7g03890.1	30.6365	1	1	Encodes one of the two redundant sphingoid base hydroxylases (SBH). Involved in sphingolipid trihydroxy long-chain base (4-hydroxysphinganine) biosynthesis. Double mutants of SBHs were dwarfed and not able to progress from vegetative to reproductive growth.	AT1G14290.1	76.17	1e-118	422	11.8.1 lipid metabolism.exotics (steroids, squalene etc).sphingolipids	lipid metabolism	E.R.:	S	ER									1502700	1679300	20.5993
Cs7g06260.2	22.2893	1	1	SDF2 (STROMAL CELL-DERIVED FACTOR 2-LIKE PROTEIN PRECURSOR)	AT2G25110.1	71.78	2e-84	307	35.1 not assigned.no ontology	not assigned	nucl:	S	ER									19657000	32036000	24.5809
Cs7g06880.1	30.6591	1	1	flavin reductase-related (3Beta_HSD; Isoflavone_redu)	AT5G10730.1	84.32	2e-133	471	35.2 not assigned.unknown	not assigned	mito:	M	mitochondrial									2922000	2907900	21.475
Cs7g10715.1	14.9823	1	1	unknown protein	AT1G67350.2	77.01	9e-38	151	35.2 not assigned.unknown	not assigned		S										8790800	10959000	23.2266
Cs7g15100.1	100.163	1	1	LOCATED IN: endomembrane system; CONTAINS InterPro DOMAIN/s: Protein of unknown function DUF179 (InterPro:IPR003774), Thioredoxin fold (InterPro:IPR012335), Thioredoxin-like fold (InterPro:IPR012336); BEST Arabidopsis thaliana protein match is: Protein of unknown function (DUF179) (TAIR:AT1G33780.1); Has 74 Blast hits to 72 proteins in 32 species: Archae - 0; Bacteria - 24; Metazoa - 11; Fungi - …	AT3G19780.1	43.21	N.A.	674	35.2 not assigned.unknown	not assigned	nucl:	_	none									83677	124950	16.6418
Cs7g15920.3	185.49	1	1	Putative uncharacterized protein Sb01g027630							nucl:	_	none									42201	32998	15.1875
Cs7g24590.2	68.5674	1	1	FAD-dependent oxidoreductase family protein	AT3G10370.1	80.41	N.A.	1043	11.5.3 lipid metabolism.glyceral metabolism.FAD-dependent glycerol-3-phosphate dehydrogenase	lipid metabolism	plas:	M	possibly mitochondrial					AT3G10370.1		1		2745900	2431600	21.3012
Cs8g02470.1	16.0083	1	1	SNARE-like superfamily protein	AT2G20930.1	87.86	2e-70	260	35.2 not assigned.unknown	not assigned	cyto:	_	none									2054200	2177200	21.0121
Cs8g04240.1	26.9472	1	1	zinc finger (C3HC4-type RING finger) family protein	AT2G14835.2	70.51	2e-86	315	29.5.11.4.2 protein.degradation.ubiquitin.E3.RING	protein.degradation	cyto:	S	possibly mitochondrial									2269800	923850	20.4657
Cs8g05400.1	25.8986	1	1	O-acyltransferase (WSD1-like) family protein	AT5G53390.1	32.02	5e-29	124	35.2 not assigned.unknown	not assigned	cyto:	_	none									1045800	1074100	20.0154
Cs8g07200.4	21.8274	1	1	Key player of retrieval of ER membrane proteins	AT2G21600.1	82.49	4e-86	313	35.1 not assigned.no ontology	not assigned	nucl:	_	none									N.A.	N.A.	#VALUE!
Cs8g14030.4	105.453	1	1	Structural maintenance of chromosomes (SMC) family protein	AT2G27170.2	69.31	N.A.	1237	31.2 cell.division	cell	cyto:	_	none									37128	117280	16.0099
Cs8g14070.2	130.566	1	1	UBP12 (UBIQUITIN-SPECIFIC PROTEASE 12); ubiquitin-specific protease	AT5G06600.1	84.19	N.A.	1925	29.5.11.5 protein.degradation.ubiquitin.ubiquitin protease	protein.degradation	nucl:	_	none									43078	51142	15.5184
Cs8g17260.1	15.0943	1	1	40S ribosomal protein S23 (RPS23B)	AT5G02960.1	96.32	9e-71	261	29.2.1.2.1.23 protein.synthesis.ribosomal protein.eukaryotic.40S subunit.S23	protein.synthesis	cyto:	M	none									11908000	14878000	23.6661
Cs8g18500.1	10.7972	1	1	Tim10/DDP family zinc finger protein	AT3G46560.1	83.87	9e-43	167	29.3.2 protein.targeting.mitochondria	protein.targeting	mito:	_	none									4276000	3167700	21.8114
Cs9g01690.2	12.4114	1	1	stable protein 1-related	AT3G17210.1	75.23	1e-45	177	35.1 not assigned.no ontology	not assigned	cyto:	_	none									967050	1381000	20.1403
Cs9g02550.1	61.6756	1	1	acetyl-CoA synthetase (#7)	AT3G16910.1	68.94	N.A.	842	11.1.8 lipid metabolism.FA synthesis and FA elongation.acyl coa ligase	lipid metabolism	cyto:	_	none									3147800	2742400	21.4865
Cs9g04620.2	64.6371	1	1	ATCUL1 (CULLIN 1)	AT4G02570.4	82.5	N.A.	981	29.5.11.4.3.3 protein.degradation.ubiquitin.E3.SCF.cullin	protein.degradation	nucl:	_	none						tr|B9N515|B9N515_POPTR	1		223830	300890	17.9855
Cs9g05260.1	10.4807	1	1	unknown protein	AT5G18850.1	57.61	4e-26	112	35.2 not assigned.unknown	not assigned	mito:	S	ER									N.A.	9932100	#VALUE!
Cs9g06330.1	21.9162	1	1	peroxiredoxin IIF (PrxII F)	AT3G06050.1	76.12	3e-87	317	21.5 redox.periredoxins	redox	mito:	M	mitochondrial									5061300	3300300	21.9626
Cs9g08950.2	15.5443	1	1	expressed protein	AT1G04340.1	66.67	1e-45	178	35.1 not assigned.no ontology	not assigned	plas:	S	ER									50910000	28906000	25.1932
Cs9g10710.1	27.4287	1	1	electron transfer flavoprotein beta (ETF-beta)	AT5G43430.1	80.48	2e-119	424	9.3 mitochondrial electron transport / ATP synthesis.electron transfer flavoprotein	mitochondrial electron transport / ATP synthesis	cyto:	_	mitochondrial									370990	409800	18.5728
Cs9g18160.2	53.3745	1	1	Asp-tRNA synthetase (AspRS)	AT4G31180.2	65.77	5e-180	627	29.1.12 protein.aa activation.aspartate-tRNA ligase	protein.aa activation	nucl:	_	none					AT4G31180.2		1		1090300	1612900	20.3388
orange1.1t00418.2	70.1394	1	1	SEC10 (EXOCYST COMPLEX COMPONENT SEC10)	AT5G12370.2	86.41	N.A.	1097	35.1 not assigned.no ontology	not assigned	cyto:	_	none									N.A.	N.A.	#VALUE!
orange1.1t00622.2	48.0573	1	1	eIF3e (TIF3E1), PCI domain- dually targeted to nucleus & cytosol	AT3G57290.1	85.89	N.A.	732	29.2.3 protein.synthesis.initiation	protein.synthesis	cyto:	_	none									N.A.	139830	#VALUE!
orange1.1t01662.2	5.06667	1	1	Ribosomal L29e protein family; FUNCTIONS IN: structural constituent of ribosome; INVOLVED IN: translation, ribosome biogenesis; LOCATED IN: ribosome, cytosolic large ribosomal subunit; EXPRESSED IN: 22 plant structures; EXPRESSED DURING: 13 growth stages; CONTAINS InterPro DOMAIN/s: Ribosomal protein L29e (InterPro:IPR002673); BEST Arabidopsis thaliana protein match is: Ribosomal L29e protein fam…	AT3G06680.1	82.86	3e-11	63.5	29.2.1.2.2.29 protein.synthesis.ribosomal protein.eukaryotic.60S subunit.L29	protein.synthesis	nucl:	_							sp|Q9M7X7|RL291_ARATH	1		27992000	31030000	24.8128
orange1.1t01814.1	19.9388	1	1	ADL3 (DYNAMIN-LIKE 3) - dually targeted at plasma membrane & cytosol	AT1G59610.1	74.59	2e-67	251	26.17 misc.dynamin	misc	nucl:	S	none						sp|Q9LQ55|DRP2B_ARATH	1		2020700	2094900	20.9724
orange1.1t02254.1	38.0057	1	1	unknown protein	AT3G57990.1	58.45	3e-108	388	35.2 not assigned.unknown	not assigned	nucl:	M	possibly mitochondrial									509680	1303000	19.6363
orange1.1t02405.1	11.8082	1	1	unknown protein	AT5G03345.1	74.04	1e-42	167	35.2 not assigned.unknown	not assigned	plas:	S	ER									8091300	24064000	23.7342
orange1.1t02565.1	8.61656	1	1	60S acidic ribosomal protein family; FUNCTIONS IN: structural constituent of ribosome; INVOLVED IN: translational elongation; LOCATED IN: cytosolic ribosome, ribosome; EXPRESSED IN: inflorescence meristem, flower; EXPRESSED DURING: petal differentiation and expansion stage; CONTAINS InterPro DOMAIN/s: Ribosomal protein 60S (InterPro:IPR001813); BEST Arabidopsis thaliana protein match is: 60S acid…	AT5G24510.1	68.75	1e-27	118	29.2.1.2.2.81 protein.synthesis.ribosomal protein.eukaryotic.60S subunit.P1	protein.synthesis	cyto:	_	none						sp|O23095|RLA12_ARATH	1		N.A.	21626000	#VALUE!
orange1.1t03691.1	135.712	1	1	isoleucyl-tRNA synthetase, putative	AT4G10320.1	77.99	N.A.	1956	29.1.5 protein.aa activation.isoleucine-tRNA ligase	protein.aa activation	cyto:	_	none									273930	305320	18.1417
orange1.1t03730.1	47.6321	1	1	elongation factor 1B-gamma, eEF-1B gamma	AT1G09640.1	74.4	N.A.	639	29.2.4 protein.synthesis.elongation	protein.synthesis	cyto:	_	none									N.A.	N.A.	#VALUE!
orange1.1t04711.2	20.2934	1	1	vesicle transport v-SNARE 11 (VTI11) - multiple locations - vacuole-Golgi-ER	AT5G39510.1	73.26	4e-71	263	31.4 cell.vesicle transport	cell	nucl:	_	none									294360	331850	18.2537
orange1.1t05358.1	9.63302	1	1	enoyl-CoA hydratase	AT4G16800.1	66.67	2e-27	117	11.9.4.3 lipid metabolism.lipid degradation.beta-oxidation.enoyl CoA hydratase	lipid metabolism	cyto:	_	none									3593500	4994700	22.0145
orange1.1t05715.1	13.0069	1	1	This gene encodes a plasma membrane-localized polyol/cyclitol/monosaccharide-H+-symporter. The symporter is able to catalyze the energy-dependent membrane passage of a wide range of linear polyols (three to six carbon backbone), of cyclic polyols (myo-inositol), and of numerous monosaccharides, including pyranose ring-forming and furanose ring-forming hexoses and pentoses. This gene belongs to a …	AT3G18830.1	76.67	2e-50	193	34.2 transport.sugars	transport		M										2072700	N.A.	#VALUE!
Cs1g22450.3	20.8309	1	1	caffeoyl-CoA 3-O-methyltransferase	AT4G34050.1	75.4	7e-85	309	16.2.1.6 secondary metabolism.phenylpropanoids.lignin biosynthesis.CCoAOMT	secondary metabolism	cyto:	S	none									N.A.	N.A.	#VALUE!
Cs6g07870.4	29.7567	1	1	MEE34 (maternal effect embryo arrest 34); 26S proteasome regulatory subunit (RPN8b)	AT3G11270.1	89.53	1e-134	475	29.5.7.11.1* protein.degradation.metalloprotease MP-M67	protein.degradation	cyto:	_	none									N.A.	N.A.	#VALUE!
Cs1g17740.1	75.1526	1	2	phospholipid:diacylglycerol acyltransferase	AT5G13640.1	76.81	N.A.	1070	11.8.10 lipid metabolism.exotics (steroids, squalene etc).phosphatidylcholinesterol O-acyltransferase	lipid metabolism	mito:	_	none									259650	210930	17.8363
Cs1g18220.4	56.922	1	2	Encodes a protein with invertase activity.	AT3G13790.2	69.26	N.A.	743			cyto:	_	mitochondrial									144910	296520	17.6613
Cs1g23750.1	27.896	1	2	quinone reductase family protein	AT4G36750.1	69.85	4e-103	370	11.8 lipid metabolism.exotics (steroids, squalene etc)	lipid metabolism	cyto:	_	none									8585900	8565800	23.0318
Cs2g06140.2	50.2445	1	2	thioredoxin family protein	AT4G04950.1	70.99	N.A.	701	21.1 redox.thioredoxin	redox	cyto:	_	none									1196600	1197500	20.1911
Cs3g14730.1	37.2532	1	2	Encodes a nucleocytoplasmic lectin that is capable of binding carbohydrates.	AT2G39050.1	50.15	1e-75	280	35.1.41 not assigned.no ontology.hydroxyproline rich proteins	not assigned	nucl:	_	none									3931100	4528800	22.0086
Cs3g21250.3	122.169	1	2	eukaryotic translation initiation factor 2 family protein / eIF-2 family protein	AT1G76810.1	65.62	N.A.	746	29.2.3 protein.synthesis.initiation	protein.synthesis	cyto:	_	none									N.A.	N.A.	#VALUE!
Cs4g03340.1	29.2122	1	2	porin, putative	AT5G57490.1	66.06	3e-107	384	34.18 transport.unspecified anions	transport	cyto:	_	none									5747700	5154100	22.3759
Cs4g08350.2	18.3967	1	2	unknown protein (UPF0172) (EMB2731)	AT5G55940.1	78.99	2e-60	228	35.2 not assigned.unknown	not assigned	cyto:	_	none									9115600	12665000	23.3571
Cs5g08020.1	36.5811	1	2	nuclear RNA-binding protein, putative	AT4G17520.1	47.52	1e-60	230	27.4 RNA.RNA binding	RNA	nucl:	_	none									1416700	2465600	20.8338
Cs5g09320.1	65.3116	1	2	HOP-3 (partner with HSP90)	AT4G12400.2	76.47	N.A.	914	29.6 protein.folding	protein assembly & folding	mito:	_	none						tr|F8RP11|F8RP11_WHEAT	1		520940	1294100	19.6471
Cs5g26590.1	58.7929	1	2	TCP-1/cpn60 chaperonin family	AT3G03960.1	85.26	N.A.	956	29.6 protein.folding	protein assembly & folding	cyto:	_	none									177630	125430	17.1875
Cs6g04320.1	54.1518	1	2	J-domain protein DjC19 (type 3)	AT5G03160.1	77.32	N.A.	657	26.29* misc. DnaJ domain with unknown function	misc	E.R.:	S	ER									1937600	2248000	20.993
Cs6g08670.1	70.0469	1	2	putative transmembrane protein G5p (AtG5) mRNA, complete	AT3G51830.1	72.24	N.A.	903	30.4 signalling.phosphinositides	signalling	nucl:	_	none									N.A.	337220	#VALUE!
Cs6g14530.1	35.365	1	2	unknown protein	AT3G52710.1	44	9e-47	184	35.2 not assigned.unknown	not assigned	nucl:	_	none									2279100	3267900	21.38
Cs6g16180.2	21.4037	1	2	20S proteasome alpha subunit G (PAG1)	AT2G27020.1	88.02	2e-101	364	29.5.11.20 protein.degradation.ubiquitin.proteasome.20S	protein.degradation	mito:	M	possibly mitochondrial									620080	830510	19.4529
Cs6g21060.1	85.3096	1	2	cullin 3B	AT1G69670.1	81.17	N.A.	1258	29.5.11.4.5.1 protein.degradation.ubiquitin.E3.BTB/POZ Cullin3.Cullin3	protein.degradation	cyto:	_	none									56476	171960	16.5885
Cs7g10585.1	10.4035	1	2	Microsomal signal peptidase 12 kDa subunit (SPC12); FUNCTIONS IN: peptidase activity; INVOLVED IN: signal peptide processing; LOCATED IN: endomembrane system, integral to membrane, signal peptidase complex; CONTAINS InterPro DOMAIN/s: Microsomal signal peptidase 12kDa subunit (InterPro:IPR009542); BEST Arabidopsis thaliana protein match is: Microsomal signal peptidase 12 kDa subunit (SPC12) (TAIR…	AT4G40042.1	81.01	7e-34	138	29.3.99 protein.targeting.unknown	protein.targeting	cyto:	S	possibly ER									17005000	18920000	24.0964
Cs7g13800.3	26.0085	1	2	fibrillarin 2 (FIB2)	AT4G25630.1	95.62	1e-75	279	27.1 RNA.processing	RNA	cyto:	M	none					AT4G25630.1		1		3153600	3336500	21.6292
Cs7g18480.2	30.5106	1	2	HD2B (HISTONE DEACETYLASE 2B)	AT5G22650.2	46.74	2e-35	145	27.3.55 RNA.regulation of transcription.HDA	RNA	nucl:	_	none						sp|Q56WH4-2|HDT2_ARATH	1		2754900	11839000	22.4453
Cs7g26140.1	17.0883	1	2	Ribosomal protein L7Ae/L30e/S12e/Gadd45 family protein	AT5G08180.2	72.44	4e-62	233	29.2.1.1.3.99 protein.synthesis.ribosomal protein.prokaryotic.unknown organellar.unknown	protein.synthesis	cyto:	_	none						sp|Q9LEY9|NHP2_ARATH	1		N.A.	N.A.	#VALUE!
Cs8g10040.1	17.3519	1	2	universal stress protein (USP), similar to ER6 protein	AT2G47710.1	72.05	2e-64	241	20.2.99 stress.abiotic.unspecified	stress	cyto:	_	none									11000000	11394000	23.4164
Cs9g02530.1	62.2869	1	2	acetyl-CoA synthetase (#7)	AT3G16910.1	78.69	N.A.	947	11.1.8 lipid metabolism.FA synthesis and FA elongation.acyl coa ligase	lipid metabolism	cyto:	_	none									415870	289410	18.4043
orange1.1t00071.1	17.8897	1	2	calcium-binding protein	AT1G18210.2	65.71	9e-51	195	30.3 signalling.calcium	signalling	mito:	_	none						sp|Q9LE22|CML27_ARATH	1		695850	2466700	20.3213
orange1.1t00149.2	35.3012	1	2	alpha/beta-Hydrolase - Peptidase_S9 (Evalue 0.0013)	AT5G20520.1	79.74	9e-151	529	29.5.5.5.4* protein.degradation.serine protease SC.S9	protein.degradation	E.R.:	S	ER									1827700	2665200	21.0737
orange1.1t01698.1	78.681	1	2	heme binding	AT3G62370.1	73.11	7e-161	564	35.2 not assigned.unknown	not assigned	nucl:	_	none									N.A.	1064200	#VALUE!
orange1.1t02212.1	46.3248	1	2	Cation efflux family protein; FUNCTIONS IN: cation transmembrane transporter activity, efflux transmembrane transporter activity; INVOLVED IN: cation transport, transmembrane transport; LOCATED IN: membrane; EXPRESSED IN: 6 plant structures; EXPRESSED DURING: 4 anthesis, petal differentiation and expansion stage; CONTAINS InterPro DOMAIN/s: Cation efflux protein (InterPro:IPR002524); BEST Arabido…	AT3G58060.1	72.59	7e-167	583	34.12 transport.metal	transport	cyto:	_	none									1936400	3301000	21.2697
orange1.1t02618.1	66.3815	1	2	DEK domain-containing chromatin associated protein	AT3G48710.1	53.32	2e-108	390	35.2 not assigned.unknown	not assigned	nucl:	_	none									982180	2215600	20.4924
orange1.1t04985.1	13.6984	1	2	40S ribosomal protein S20 (RPS20A)	AT3G47370.3	93.44	1e-61	230	29.2.1.2.1.20 protein.synthesis.ribosomal protein.eukaryotic.40S subunit.S20	protein.synthesis	cyto:	_	none									52575000	55624000	25.6885
Cs2g06610.3	27.5854	1	3	SC3 (SECRETORY CARRIER 3); transmembrane transporter	AT1G61250.1	71.66	4e-100	360	34.99 transport.misc	transport	plas:	_	none						sp|Q9M5P2|SCAM3_ARATH	1		11747000	5286300	22.9098
Cs5g33220.1	14.0414	1	3	60S ribosomal protein L22-2 (RPL22B)	AT3G05560.3	85.6	4e-50	192	29.2.1.2.2.22 protein.synthesis.ribosomal protein.eukaryotic.60S subunit.L22	protein.synthesis	cyto:	_	possibly mitochondrial									4184500	13325000	22.8321
Cs6g22150.1	51.0289	1	3	UDP-Glycosyltransferase superfamily protein; FUNCTIONS IN: UDP-glycosyltransferase activity, transferase activity, transferring glycosyl groups; INVOLVED IN: metabolic process; LOCATED IN: cellular_component unknown; EXPRESSED IN: root; CONTAINS InterPro DOMAIN/s: UDP-glucuronosyl/UDP-glucosyltransferase (InterPro:IPR002213); BEST Arabidopsis thaliana protein match is: UDP-Glycosyltransferase sup…	AT3G02100.1	45.36	2e-114	409	26.2 misc.UDP glucosyl and glucoronyl transferases	misc	nucl:	_	none									2980600	4475400	21.8004
orange1.1t01131.1	60.8311	1	3	SAR DNA-binding protein, putative	AT3G05060.1	83.11	N.A.	767	27.3.67 RNA.regulation of transcription.putative transcription regulator	RNA	cyto:	_	none					AT3G05060.1		1		319410	1014300	19.1186
orange1.1t02553.1	8.08017	1	3	unknown protein	AT5G53650.1	70.83	2e-24	107	35.2 not assigned.unknown	not assigned	nucl:	S	mitochondrial									7096500	13234000	23.2082
orange1.1t04023.4	42.1042	1	3	J-domain protein DjC92 (type 3)	AT1G21080.1	70.53	3e-155	544	26.29* misc. DnaJ domain with unknown function	misc	nucl:	_	none									4202400	6075200	22.2686
Cs6g16145.1	14.897	1	5	calmodulin 2 - CAM2	AT2G27030.3	99.24	6e-72	265	30.3 signalling.calcium	signalling	nucl:	_	none						tr|Q5YET8|Q5YET8_BIGNA	1		2910700	14533000	22.6329
Cs1g08770.2	40.609	2	1	26S proteasome AAA-ATPase subunit (RPT3)	AT5G58290.1	92.35	N.A.	636	29.5.11.21* protein.degradation.ubiquitin.proteasome.regulatory.26S	protein.degradation	cyto:	_	none									392460	348970	18.4975
Cs1g16550.1	63.5182	2	1	pectinesterase and invertase/pectin methylesterase inhibitor domain	AT3G14310.1	70.88	N.A.	827	10.8.1 cell wall.pectin*esterases.PME	cell wall	nucl:	_	none									6235100	3001300	22.0446
Cs3g08670.2	98.2821	2	1	GTP-binding protein	AT1G31930.3	70.81	N.A.	1217	30.5 signalling.G-proteins	signalling	nucl:	_	none									N.A.	132890	#VALUE!
Cs3g13770.1	34.6926	2	1	peroxisomal ATP carrier 1 (PNC1)	AT3G05290.1	79.75	2e-147	518	34.17 transport.peroxisomes	transport	nucl:	_	none									3562000	5252400	22.0444
Cs3g17550.1	29.8239	2	1	FIP1 (FH INTERACTING PROTEIN 1)	AT1G28200.1	69.29	3e-89	325	17.1.3 hormone metabolism.abscisic acid.induced-regulated-responsive-activated	hormone metabolism	nucl:	_	none									13518000	8687700	23.3695
Cs3g19480.3	50.1911	2	1	unknown protein	AT4G08310.1	48.48	4e-81	298	35.1 not assigned.no ontology	not assigned	cyto:	_	none									308850	225500	18.0097
Cs3g21700.1	53.2256	2	1	receptor/ zinc ion binding	AT4G24630.1	70.87	1e-168	589	27.3.99 RNA.regulation of transcription.unclassified	RNA	plas:	_	none									1926900	777450	20.2231
Cs3g27470.1	20.8325	2	1	unknown protein	AT1G42480.1	67.07	3e-57	218	35.2 not assigned.unknown	not assigned	extr:	S	ER									N.A.	1839400	#VALUE!
Cs4g08230.1	25.652	2	1	calcineurin B-like 3	AT4G26570.1	88.5	7e-114	406	30.3 signalling.calcium	signalling	cyto:	S	none						sp|Q8W4I7|CDPKD_ARATH	1		1773100	N.A.	#VALUE!
Cs5g03820.2	22.54	2	1	glutathione S-transferase (GST10)	AT5G41210.1	70.37	5e-81	296	26.9 misc.glutathione S transferases	misc	cyto:	_	none									10798000	14252000	23.5645
Cs5g20040.1	36.6654	2	1	2-oxoglutarate (2OG) and Fe(II)-dependent oxygenase superfamily protein; FUNCTIONS IN: oxidoreductase activity, acting on paired donors, with incorporation or reduction of molecular oxygen, 2-oxoglutarate as one donor, and incorporation of one atom each of oxygen into both donors, oxidoreductase activity, iron ion binding; INVOLVED IN: oxidation reduction, secondary metabolic process; LOCATED IN:…	AT3G46490.1	51.08	9e-92	333	35.1 not assigned.no ontology	not assigned	cyto:	_	none									6009000	4426800	22.2983
Cs5g33340.1	90.4295	2	1	exocyst complex subunit Sec15-like family protein	AT4G02350.1	76.81	N.A.	1277	31.4 cell.vesicle transport	cell	nucl:	M	none									N.A.	273010	#VALUE!
Cs6g03160.1	20.0072	2	1	unknown protein	AT1G65270.1	62.91	2e-44	174	35.2 not assigned.unknown	not assigned	extr:	S	ER									5070000	818050	20.9577
Cs6g19320.2	51.7762	2	1	Encodes a protein with putative galacturonosyltransferase activity.	AT3G02350.1	83.82	N.A.	756	26.2 misc.UDP glucosyl and glucoronyl transferases	misc	cyto:	_	none									423930	745310	19.1005
Cs7g12430.1	43.5182	2	1	Encodes aminoalcoholphosphotransferase AAPT1.	AT1G13560.1	86.12	N.A.	699	26.1 misc.misc2	misc	plas:	M	none									3778400	1870400	21.3421
Cs8g05190.4	48.2036	2	1	phosphoric monoester hydrolase	AT3G19420.1	72.05	N.A.	656	29.4.5 protein.postranslational modification.phosphatase	protein. others	nucl:	_	none					AT3G19420.1		1		479210	46645	17.1899
Cs9g01340.4	24.6735	2	1	NPSN13 (novel plant SNARE 13)	AT3G17440.2	85.92	7e-105	376	31.4 cell.vesicle transport	cell	nucl:	_	none						sp|Q9LRP1|NPS13_ARATH	1		N.A.	2793300	#VALUE!
Cs9g03400.1	54.4692	2	1	pyruvate kinase, putative	AT5G56350.1	88.89	N.A.	920	4.13 glycolysis.PK	glycolysis	cyto:	_	none						sp|Q42954|KPYC_TOBAC	1		395450	N.A.	#VALUE!
orange1.1t01647.1	52.1901	2	1	member of IAA-alanine resistance protein 1	AT1G68100.1	68.4	4e-140	494	34.12 transport.metal	transport	plas:	S	ER									9867300	1794700	22.0048
Cs1g01940.4	55.5694	2	2	AtMIC60 (lipid trafficking across mito membrane)	AT4G39690.1	70.48	3e-144	508			cyto:	_	none									6578900	7150100	22.7095
Cs1g08740.2	69.432	2	2	leucine-rich repeat transmembrane protein kinase, putative	AT5G58300.2	70.65	N.A.	882	30.2.3 signalling.receptor kinases.leucine rich repeat III	signalling	plas:	S	ER									298530	568180	18.6518
Cs1g12650.1	18.7799	2	2	embryo-specific protein-related	AT5G62200.1	57.96	2e-51	197	33.99 development.unspecified	development	extr:	S	ER									60413000	54713000	25.7769
Cs1g12760.3	16.0705	2	2	signal peptide peptidase (SPP)	AT1G52600.1	88.97	3e-74	273	29.5.5.6* protein.degradation.serine protease SF.S26	protein.degradation	cyto:	_	none									5231300	4089800	22.1412
Cs1g16560.1	64.84	2	2	ATPME1 ( pectin methylesterase 1); pectinesterase	AT1G53840.1	59.02	N.A.	694	10.8.1 cell wall.pectin*esterases.PME	cell wall	cyto:	_	none									1811900	258310	19.3839
Cs1g19490.2	49.6611	2	2	Transmembrane CLPTM1 family protein	AT5G23575.1	80.75	N.A.	681	35.1 not assigned.no ontology	not assigned	plas:	S	ER									2288700	3218800	21.3721
Cs1g26600.2	103.913	2	2	Calcium-binding EF hand family protein	AT1G21630.1	50.77	N.A.	795	30.3 signalling.calcium	signalling	nucl:	_	none									1697000	1471500	20.5917
Cs2g20140.1	13.4831	2	2	Glycine-rich protein family; LOCATED IN: endomembrane system; EXPRESSED IN: 20 plant structures; EXPRESSED DURING: 9 growth stages; CONTAINS InterPro DOMAIN/s: Glycine rich protein (InterPro:IPR010800); BEST Arabidopsis thaliana protein match is: glycine-rich protein 3 (TAIR:AT2G05520.4); Has 20980 Blast hits to 7546 proteins in 779 species: Archae - 6; Bacteria - 3254; Metazoa - 9284; Fungi - 16…	AT2G05540.1	46.67	3e-11	63.9	35.1.40 not assigned.no ontology.glycine rich proteins	not assigned	extr:	S	ER									33948000	28408000	24.8883
Cs2g21740.2	26.318	2	2	member of SYP13 Gene Family	AT3G03800.1	68.83	5e-86	313	31.4 cell.vesicle transport	cell	cyto:	_	none									7982400	16749000	23.463
Cs3g21500.1	20.0383	2	2	Abscisic stress ripening-like protein						nucl:	_	none										66303000	69745000	26.0191
Cs3g24270.3	79.6802	2	2	unknown protein	AT1G47550.1	80.71	N.A.	1244	35.2 not assigned.unknown	not assigned	cyto:	_	none									506760	345580	18.6748
Cs3g25440.2	48.4381	2	2	xylem BARK papain-like cysteine protease 3 (XBCP3)	AT1G09850.1	66.1	6e-162	567	29.5.3.1.1.1* protein.degradation.cysteine protease CA-C1-papain-like	protein.degradation	extr:	S	ER									6920400	7908000	22.8187
Cs4g03510.4	61.9678	2	2	ATR2 (P450 REDUCTASE 2)	AT4G30210.2	77.47	N.A.	903	16.2 secondary metabolism.phenylpropanoids	secondary metabolism	nucl:	_	none		AT4G30210.2					1		N.A.	631360	#VALUE!
Cs5g04830.1	10.0202	2	2	senescence-associated family protein	AT3G48140.1	72.94	7e-34	138	33.99 development.unspecified	development	cyto:	S	ER									24183000	23560000	24.5087
Cs5g11940.1	29.1401	2	2	ORRM3	AT5G61030.1	70.83	5e-49	191	27.1.5* RNA.editing	RNA	nucl:	M	possibly mitochondrial									26924000	19236000	24.4398
Cs5g16770.1	25.6363	2	2	Kunitz-type protease inhibitor	AT1G17860.1	34.97	4e-22	101	29.5.8.1* protein.degradation.Kunitz-type protease inhibitor IC-i3	protein.degradation	extr:	S	ER									166600000	204600000	27.46
Cs5g20010.1	37.7818	2	2	2-oxoglutarate (2OG) and Fe(II)-dependent oxygenase superfamily protein; FUNCTIONS IN: oxidoreductase activity, acting on paired donors, with incorporation or reduction of molecular oxygen, 2-oxoglutarate as one donor, and incorporation of one atom each of oxygen into both donors, oxidoreductase activity, iron ion binding; INVOLVED IN: oxidation reduction, secondary metabolic process; LOCATED IN:…	AT3G46490.1	49.54	2e-82	302	35.1 not assigned.no ontology	not assigned	cyto:	_	none									8354300	5687200	22.7167
Cs5g21830.1	25.0839	2	2	HYD1 (Hydra 1)	AT1G20050.1	53.43	1e-55	213	17.3.1.2.5 hormone metabolism.brassinosteroid.synthesis-degradation.sterols.HYD1	hormone metabolism	plas:	_	none									40172000	49183000	25.4057
Cs5g25590.2	32.4173	2	2	GDSL-like Lipase/Acylhydrolase superfamily protein; FUNCTIONS IN: hydrolase activity, acting on ester bonds, carboxylesterase activity; INVOLVED IN: lipid metabolic process; LOCATED IN: endomembrane system; EXPRESSED IN: 15 plant structures; EXPRESSED DURING: 7 growth stages; CONTAINS InterPro DOMAIN/s: Lipase, GDSL (InterPro:IPR001087); BEST Arabidopsis thaliana protein match is: Li-tolerant lip…	AT5G33370.1	68.66	2e-122	435	26.28 misc.GDSL-motif lipase	misc	cyto:	_	none									2132000	6115700	21.7839
Cs6g05950.1	6.6655	2	2	unknown protein	AT5G59613.2	74.55	3e-20	93.2	35.2 not assigned.unknown	not assigned	cyto:	M										4583100	7851300	22.5162
Cs6g11320.1	15.5887	2	2	60S ribosomal protein L27 (RPL27C)	AT4G15000.1	85.19	1e-63	238	29.2.1.2.2.27 protein.synthesis.ribosomal protein.eukaryotic.60S subunit.L27	protein.synthesis	cyto:	M	mitochondrial						tr|B6TM00|B6TM00_MAIZE	1		8247500	5967200	22.7421
Cs6g14050.1	48.9309	2	2	Peptidase M20/M25/M40 family protein	AT3G02875.1	59.85	5e-147	517	29.5.7.7.2* protein.degradation.metalloprotease MH-M20	protein.degradation	vacu:	S	ER						sp|P54969|ILL1_ARATH	1		4504800	3106700	21.835
Cs6g15850.1	17.3428	2	2	microsomal glutathione s-transferase, putative	AT1G65820.1	79.58	2e-66	247	26.9 misc.glutathione S transferases	misc	cyto:	S	none									58432000	51816000	25.7136
Cs6g17350.1	20.5577	2	2	ATARLA1A (ADP-ribosylation factor-like A1A); GTP binding	AT5G37680.1	91.8	8e-99	355	29.3.4.99 protein.targeting.secretory pathway.unspecified	protein.targeting	nucl:	S	none									3134900	N.A.	#VALUE!
Cs7g03440.1	24.018	2	2	emp24/gp25L/p24 family/GOLD family protein; FUNCTIONS IN: protein transmembrane transporter activity; INVOLVED IN: intracellular protein transport, transport; LOCATED IN: endomembrane system, integral to membrane, membrane; EXPRESSED IN: 22 plant structures; EXPRESSED DURING: 13 growth stages; CONTAINS InterPro DOMAIN/s: GOLD (InterPro:IPR009038), emp24/gp25L/p24 (InterPro:IPR000348); BEST Arabid…	AT1G26690.1	69.76	6e-89	323	34.99 transport.misc	transport	plas:	S	ER									291820000	289510000	28.1148
Cs7g10540.3	71.7405	2	2	alpha-glucosidase I (GCS1) / KNOPF (KNF)	AT1G67490.1	66.03	N.A.	852	26.3 misc.gluco-, galacto- and mannosidases	misc	nucl:	M	none									1266100	1161900	20.21
Cs7g16770.1	15.6596	2	2	60S ribosomal protein L32 (RPL32A)	AT4G18100.1	87.97	9e-67	248	29.2.1.2.2.32 protein.synthesis.ribosomal protein.eukaryotic.60S subunit.L32	protein.synthesis	cyto:	_	mitochondrial									24313000	26137000	24.5874
Cs7g18380.1	113.977	2	2	adaptin family protein	AT5G22780.1	82.16	N.A.	1728	31.4 cell.vesicle transport	cell	cyto:	_	none									335050	378620	18.4422
Cs7g23340.1	35.221	2	2	uricase / urate oxidase / nodulin 35, putative	AT2G26230.1	70.23	5e-128	454	23.2 nucleotide metabolism.degradation	nucleotide metabolism	pero:	_	none									5112600	6034300	22.4052
Cs7g28890.1	6.65151	2	2	unknown protein	AT5G59613.2	70.91	9e-20	91.7	35.2 not assigned.unknown	not assigned	cyto:	M										96853000	89913000	26.4757
Cs8g14300.1	16.3083	2	2	MD-2-related lipid recognition domain-containing protein / ML domain-containing protein	AT3G11780.1	52.17	1e-39	158	35.1 not assigned.no ontology	not assigned	extr:	S	ER									71319000	66454000	26.0368
Cs8g14650.1	20.0277	2	2	unknown protein	AT3G44380.1	73.89	5e-71	263	35.2 not assigned.unknown	not assigned	mito:	S	possibly mitochondrial									1357200	1387700	20.3882
Cs8g15000.1	67.2932	2	2	Endomembrane protein 70 protein family; CONTAINS InterPro DOMAIN/s: Nonaspanin (TM9SF) (InterPro:IPR004240); BEST Arabidopsis thaliana protein match is: Endomembrane protein 70 protein family (TAIR:AT5G37310.1); Has 1602 Blast hits to 1535 proteins in 321 species: Archae - 0; Bacteria - 3; Metazoa - 611; Fungi - 269; Plants - 455; Viruses - 0; Other Eukaryotes - 264 (source: NCBI BLink).	AT1G08350.2	56.9	N.A.	695	35.1 not assigned.no ontology	not assigned	plas:	S	ER									154490	311400	17.7428
Cs9g03800.3	23.2119	2	2	60S ribosomal protein L19 (RPL19B)	AT3G16780.1	86.93	5e-97	349	29.2.1.2.2.19 protein.synthesis.ribosomal protein.eukaryotic.60S subunit.L19	protein.synthesis	nucl:	M	mitochondrial									13458000	11123000	23.5445
Cs9g16860.2	40.4701	2	2	arginine/serine-rich splicing factor 35	AT4G25500.4	59.94	3e-83	305	27.1.1 RNA.processing.splicing	RNA	nucl:	_	none						sp|P92965|RSP40_ARATH	1		187660	189710	17.5256
Cs9g19090.1	40.5784	2	2	S-adenosyl-L-methionine-dependent methyltransferases superfamily protein; FUNCTIONS IN: S-adenosylmethionine-dependent methyltransferase activity, methyltransferase activity; INVOLVED IN: biological_process unknown; LOCATED IN: endomembrane system; EXPRESSED IN: hypocotyl, root; CONTAINS InterPro DOMAIN/s: SAM dependent carboxyl methyltransferase (InterPro:IPR005299); BEST Arabidopsis thaliana pr…	AT5G37990.1	41.85	1e-77	287	17.8.1 hormone metabolism.salicylic acid.synthesis-degradation	hormone metabolism	cyto:	_	none									1715800	3027900	21.1202
orange1.1t00183.1	28.9983	2	2	unknown protein	AT2G45060.1	63.71	6e-88	320	35.2 not assigned.unknown	not assigned	cyto:	_	none									2432100	1421200	20.8262
orange1.1t00937.1	128.782	2	2	ATP binding cassette subfamily B1	AT2G36910.1	88.76	N.A.	2132	34.16 transport.ABC transporters and multidrug resistance systems	transport	plas:	_	none						sp|Q9ZR72|AB1B_ARATH	1		721950	449030	19.119
orange1.1t01655.1	23.6502	2	2	Late embryogenesis abundant protein (LEA) family protein	AT3G62580.1	83.57	6e-104	373	35.2 not assigned.unknown	not assigned	plas:	S	ER									61744000	65594000	25.9234
orange1.1t04045.1	135.538	2	2	unknown protein	AT1G20970.1	51.07	2e-133	474	35.1 not assigned.no ontology	not assigned	nucl:	_	none									N.A.	N.A.	#VALUE!
Cs1g06590.2	27.3195	2	3	Protein of unknown function (DUF300); INVOLVED IN: biological_process unknown; LOCATED IN: endomembrane system; CONTAINS InterPro DOMAIN/s: Protein of unknown function DUF300 (InterPro:IPR005178); BEST Arabidopsis thaliana protein match is: Protein of unknown function (DUF300) (TAIR:AT1G11200.1); Has 836 Blast hits to 835 proteins in 194 species: Archae - 0; Bacteria - 0; Metazoa - 284; Fungi - 1…	AT4G21570.1	74.21	2e-97	352	35.2 not assigned.unknown	not assigned	plas:	S	possibly ER									543950	491510	18.98
Cs2g05930.1	29.1948	2	3	pollen Ole e 1 allergen protein containing 14.6% proline residues, similar to arabinogalactan protein (Daucus carota) GI:11322245, SP:Q03211 Pistil-specific extensin-like protein precursor (PELP) {Nicotiana tabacum}; contains Pfam profile PF01190: Pollen proteins Ole e I family	AT2G33790.1	42.77	1e-23	106	20.2.99 stress.abiotic.unspecified	stress	extr:	S	ER									33066000	25321000	24.7863
Cs2g12150.1	38.3623	2	3	Zinc-binding dehydrogenase family protein; FUNCTIONS IN: oxidoreductase activity, binding, zinc ion binding, catalytic activity; INVOLVED IN: oxidation reduction, metabolic process; LOCATED IN: cellular_component unknown; EXPRESSED IN: 23 plant structures; EXPRESSED DURING: 13 growth stages; CONTAINS InterPro DOMAIN/s: GroES-like (InterPro:IPR011032), NAD(P)-binding domain (InterPro:IPR016040), A…	AT1G65560.1	69.74	5e-139	490	26.11.1 misc.alcohol dehydrogenases	misc	cyto:	_	none									13381000	25938000	24.1511
Cs2g18610.1	74.4216	2	3	Endomembrane protein 70 protein family	AT4G12650.1	85.58	N.A.	1121	35.2 not assigned.unknown	not assigned	plas:	S	ER									3208100	4915800	21.9211
Cs3g24540.1	48.251	2	3	Encodes an arabinosyltransferase that modifies extensin proteins in root hair cells.	AT1G19360.1	75	N.A.	674	35.2 not assigned.unknown	not assigned	cyto:	M	none									2651200	2432600	21.2761
Cs4g14530.2	42.2462	2	3	nucleosome assembly protein (NAP1;2/NFA2)	AT2G19480.3	74.19	5e-134	474	28.1 DNA.synthesis/chromatin structure	DNA	nucl:	_	none									1753300	3782800	21.2963
Cs5g02880.1	28.7764	2	3	reticulon family protein (RTNLB2)	AT4G11220.1	69.63	1e-94	342	35.1 not assigned.no ontology	not assigned	plas:	_	none						sp|Q9SUR3|RTNLA_ARATH	1		66044000	84867000	26.1578
Cs5g30410.1	28.3864	2	3	NADH-ubiquinone oxidoreductase (24 kDa)	AT4G02580.1	85.49	1e-129	458	9.1.2 mitochondrial electron transport / ATP synthesis.NADH-DH.localisation not clear	mitochondrial electron transport / ATP synthesis	mito:	M	mitochondrial									20771000	27464000	24.5096
Cs6g21580.1	46.7146	2	3	FUNCTIONS IN: molecular_function unknown; INVOLVED IN: biological_process unknown; LOCATED IN: cytosol, nucleus; EXPRESSED IN: 25 plant structures; EXPRESSED DURING: 14 growth stages; BEST Arabidopsis thaliana protein match is: glycine-rich protein (	AT5G39570.1	48	6e-49	191	35.2 not assigned.unknown	not assigned	nucl:	_	none									3172100	5636800	22.0117
Cs7g10710.1	25.4693	2	3	rubber elongation factor (REF) family	AT1G67360.1	56.67	4e-71	264	35.1 not assigned.no ontology	not assigned	cyto:	M	possibly ER									3135300	965250	20.7304
Cs8g14230.1	17.2254	2	3	unknown protein	AT1G08480.1	67.63	9e-54	205	35.2 not assigned.unknown	not assigned	nucl:	_	none									53344000	57899000	25.7279
Cs8g14580.1	12.7806	2	3	NADH-DH 16 kDa subunit - Complex I	AT2G27730.1	55.46	1e-21	97.8	9.1.1 mitochondrial electron transport / ATP synthesis.NADH-DH.complex I	mitochondrial electron transport / ATP synthesis	mito:	M	possibly mitochondrial									N.A.	4897200	#VALUE!
orange1.1t01677.1	6.91767	2	3	cytochrome c oxidase subunit Vc, COX5C	AT5G61310.4	80.95	1e-25	111	9.7 mitochondrial electron transport / ATP synthesis.cytochrome c oxidase	mitochondrial electron transport / ATP synthesis	cyto:	S	none									52868000	52566000	25.6518
Cs3g18460.1	43.4918	2	4	Endoplasmic reticulum vesicle transporter protein; FUNCTIONS IN: molecular_function unknown; EXPRESSED IN: 24 plant structures; EXPRESSED DURING: 15 growth stages; CONTAINS InterPro DOMAIN/s: Protein of unknown function DUF1692 (InterPro:IPR012936); BEST Arabidopsis thaliana protein match is: Endoplasmic reticulum vesicle transporter protein (TAIR:AT1G22200.1); Has 1261 Blast hits to 1092 protein…	AT1G36050.2	84.72	N.A.	708			cyto:	_	none									8097900	10437000	23.1322
Cs1g01290.3	56.7531	2		Encodes an acyl-CoA oxidase presumably involved in long chain fatty acid biosynthesis.	AT5G65110.1	90.75	N.A.	983	11.9.4.2 lipid metabolism.lipid degradation.beta-oxidation.acyl CoA DH	lipid metabolism	cyto:	_	none									275090	901240	18.9255
Cs1g02320.4	36.9609	2		alanine--glyoxylate aminotransferase (AGT) dually targeted-mitochondria & peroxisome	AT4G39660.1	84.69	3e-165	577	13.1.1.3.11 amino acid metabolism.synthesis.central amino acid metabolism.alanine.alanine-glyoxylate aminotransferase	amino acid metabolism	cyto:	_	none									527230	1721700	19.8617
Cs5g07080.3	51.4188	2		NOP56 (HOMOLOG OF NUCLEOLAR PROTEIN NOP56)	AT1G56110.1	85.35	N.A.	790	27.3.67 RNA.regulation of transcription.putative transcription regulator	RNA	cyto:	_	none					AT1G56110.1		1		307700	1285700	19.2626
Cs6g03170.1	104.26	2		unknown protein	AT1G65270.1	76.11	3e-44	177	35.2 not assigned.unknown	not assigned	nucl:	_	none									1029900	1081500	20.0093
Cs7g30640.1	56.67	2		histidine acid phosphatase family protein; FUNCTIONS IN: acid phosphatase activity; INVOLVED IN: biological_process unknown; LOCATED IN: plasma membrane; EXPRESSED IN: 25 plant structures; EXPRESSED DURING: 14 growth stages; CONTAINS InterPro DOMAIN/s: Histidine phosphatase superfamily, clade-2 (InterPro:IPR000560), Histidine acid phosphatase, eukaryotic (InterPro:IPR016274); Has 765 Blast hits t…	AT1G09870.1	64.49	N.A.	687	26.13 misc.acid and other phosphatases	misc	vacu:	S	ER									2861100	2033100	21.2017
Cs3g08470.2	28.3928	3	1	SCAMP family protein	AT1G32050.1	75.83	3e-106	380	34.99 transport.misc	transport	plas:	_	none									16009000	21199000	24.1349
Cs3g13010.1	33.6157	3	1	unknown protein	AT3G04830.1	78.88	2e-142	501	35.2 not assigned.unknown	not assigned	cyto:	_	none									11490000	11887000	23.4784
Cs3g21290.2	110.307	3	1	SEC5A (EXOCYST COMPLEX COMPONENT SEC5)	AT1G76850.1	68.26	N.A.	1332	35.2 not assigned.unknown	not assigned	golg:	_	none						sp|Q8S3U9|EXOC2_ARATH	1		510920	551300	19.0176
Cs7g09640.1	57.4347	3	1	putative cytochrome P450	AT3G26310.1	53.28	1e-157	553	26.1 misc.cytochrome P450	misc	extr:	M	ER									485440	357560	18.6684
Cs8g05140.1	30.5958	3	1	cyclase family protein	AT4G35220.1	69.96	7e-98	353	28.99 DNA.unspecified	DNA	extr:	S	ER									14966000	12555000	23.7085
Cs9g16490.1	35.776	3	1	carboxyesterase 20	AT5G62180.1	53.6	3e-88	322	26.57* alpha/beta-Hydrolase family	alpha/beta-Hydrolase family	cyto:	_	none									4164500	4005300	21.9616
orange1.1t00406.3	35.2437	3	1	ATSTE24 (M48A clade) - CAAX cleavage.	AT4G01320.1	89.25	2e-164	575	29.5.7.2.5* protein.degradation.metalloprotease MA(M)-M48	protein.degradation	E.R.:	_	none									385380	836290	19.1148
orange1.1t01602.1	42.9237	3	1	31.2 kDa small heat shock family protein / hsp20 family protein	AT1G06460.1	35.89	4e-36	149	20.2.1 stress.abiotic.heat	stress	cyto:	_	none									17708000	12509000	23.8272
Cs6g16010.4	49.2438	3	2	UDP-glucose pyrophosphorylase	AT5G17310.2	86.14	N.A.	759	4.1 glycolysis.UGPase	glycolysis	cyto:	_	none					AT5G17310.2		1		849230	1263100	19.9822
Cs3g14420.1	10.8307	3	2	Hypoxia-responsive family protein; CONTAINS InterPro DOMAIN/s: Hypoxia induced protein, conserved region (InterPro:IPR007667); BEST Arabidopsis thaliana protein match is: Hypoxia-responsive family protein (TAIR:AT5G27760.1); Has 144 Blast hits to 144 proteins in 38 species: Archae - 0; Bacteria - 0; Metazoa - 0; Fungi - 45; Plants - 99; Viruses - 0; Other Eukaryotes - 0 (source: NCBI BLink).	AT3G05550.1	75.51	5e-29	122	35.1 not assigned.no ontology	not assigned	mito:	_	none									20134000	20852000	24.2884
Cs5g01120.1	21.8878	3	2	60S ribosomal protein L9 (RPL90A/C)	AT1G33140.1	80.41	2e-90	327	29.2.1.2.2.9 protein.synthesis.ribosomal protein.eukaryotic.60S subunit.L9	protein.synthesis	cyto:	_	none						tr|F6H792|F6H792_VITVI	1		1428600	627090	19.8522
Cs5g13890.1	23.1737	3	2	Kunitz-type protease inhibitor	AT1G17860.1	40.94	2e-32	135	29.5.8.1* protein.degradation.Kunitz-type protease inhibitor IC-i3	protein.degradation	extr:	S	ER									18319000	17060000	24.0755
Cs5g13930.1	23.6709	3	2	Kunitz-type protease inhibitor	AT1G17860.1	39.18	8e-33	137	29.5.8.1* protein.degradation.Kunitz-type protease inhibitor IC-i3	protein.degradation	extr:	S	ER									21852000	11661000	23.9282
Cs6g07290.2	69.4679	3	2	Immunophilin-like protein similar to the p59 FK506-binding protein (FKBP52). Shows rotamase activity and contains an FKBP-like domain and three tetratricopeptide repeat units. Members of this class of mutation show ectopic cell proliferation in cotyledons. Gene may be alternatively spliced. Belongs to one of the 36 carboxylate clamp (CC)-tetratricopeptide repeat (TPR) proteins (Prasad 2010, Pubme…	AT3G54010.1	71.43	N.A.	921	31.3.1 cell.cycle.peptidylprolyl isomerase	cell	cyto:	_	none									859790	691300	19.5563
Cs6g07520.1	47.3933	3	2	chaperone protein dnaJ-related; Has 1004 Blast hits to 976 proteins in 392 species: Archae - 24; Bacteria - 688; Metazoa - 92; Fungi - 4; Plants - 51; Viruses - 0; Other Eukaryotes - 145 (source: NCBI BLink).	AT2G38000.1	64.58	5e-162	567	29.6 protein.folding	protein assembly & folding	nucl:	_	none									1966400	602850	20.0543
Cs6g13590.1	37.2661	3	2	SYP121 (syntaxin 121); SNAP receptor	AT3G11820.1	76.53	4e-123	437	31.4 cell.vesicle transport	cell	golg:	_	none						sp|Q9ZSD4|SY121_ARATH	1		8787200	10044000	23.1634
Cs7g16610.1	16.2965	3	2	FKBP15-2 (FK506-binding protein 15 kD-2); FK506 binding / peptidyl-prolyl cis-trans isomerase	AT5G48580.1	76.55	2e-61	231	31.3.1 cell.cycle.peptidylprolyl isomerase	cell	extr:	S	ER									27867000	31696000	24.8249
Cs7g18790.1	27.5556	3	2	reticulon family protein	AT3G10260.2	63.86	5e-95	343	35.1 not assigned.no ontology	not assigned	plas:	_	none						sp|Q9SS37|RTNLH_ARATH	1		13539000	9661100	23.4472
Cs7g26700.1	12.4383	3	2	Complex I subunit NDUFS6	AT3G18410.2	79.25	5e-45	175	9.1.2 mitochondrial electron transport / ATP synthesis.NADH-DH.localisation not clear	mitochondrial electron transport / ATP synthesis	cyto:	_	none									29336000	39335000	25.0177
Cs8g06410.2	24.7333	3	2	NADH dehydrogenase (ubiquinone) (ATMLO14)	AT1G16700.1	85.64	8e-95	342	9.1.2 mitochondrial electron transport / ATP synthesis.NADH-DH.localisation not clear	mitochondrial electron transport / ATP synthesis	mito:	M	mitochondrial						sp|P42028|NDUS8_BOVIN	1		7125700	6381900	22.6851
Cs8g08740.2	12.5584	3	2	NADH-DH CI-B22 subunit - Complex I	AT4G34700.1	75.93	1e-45	177	9.1.1 mitochondrial electron transport / ATP synthesis.NADH-DH.complex I	mitochondrial electron transport / ATP synthesis	mito:	M	possibly mitochondrial									33723000	40489000	25.1391
Cs9g09300.3	50.3905	3	2	MOS4-associated complex 3B	AT2G33340.3	76.77	N.A.	736	35.1 not assigned.no ontology	not assigned	nucl:	_	none						tr|B9HKU6|B9HKU6_POPTR	1		N.A.	N.A.	#VALUE!
Cs9g19200.1	19.7158	3	2	40S ribosomal protein S10 (RPS10A)	AT4G25740.1	85	6e-71	263	29.2.1.2.1.10 protein.synthesis.ribosomal protein.eukaryotic.40S subunit.S10	protein.synthesis	nucl:	_	none						tr|B4FSW0|B4FSW0_MAIZE	1		24413000	22126000	24.4702
orange1.1t00358.1	48.6332	3	2	acyl-CoA thioesterase	AT1G01710.1	70.53	N.A.	640	11.9.4.5 lipid metabolism.lipid degradation.beta-oxidation	lipid metabolism	cyto:	_	none									1862400	908100	20.3106
orange1.1t00429.1	27.8778	3	2	Reticulon family protein	AT2G46170.1	67.61	3e-90	328	35.1 not assigned.no ontology	not assigned	plas:	_	none						sp|Q9SUR3|RTNLA_ARATH	1		3036200	854600	20.6194
orange1.1t04729.1	61.4995	3	2	putative cytochrome P450	AT3G14690.1	59.65	N.A.	659	26.1 misc.cytochrome P450	misc	cyto:	_	none									962670	411300	19.2633
Cs6g16010.4	49.2438	3	2	UDP-glucose pyrophosphorylase	AT5G17310.2	86.14	N.A.	759	4.1 glycolysis.UGPase	glycolysis	cyto:	_	none					AT5G17310.2		1		N.A.	N.A.	#VALUE!
Cs1g10240.2	45.8594	3	3	Ergosterol biosynthesis ERG4/ERG24 family	AT1G50430.1	86	N.A.	733	17.3.1.2.7 hormone metabolism.brassinosteroid.synthesis-degradation.sterols.DWF5	hormone metabolism	plas:	_	none									35788000	22508000	24.7585
Cs1g21090.1	11.6779	3	3	cytochrome c oxidase-related	AT4G37830.1	67.35	4e-33	135	9.7 mitochondrial electron transport / ATP synthesis.cytochrome c oxidase	mitochondrial electron transport / ATP synthesis	mito:	M	mitochondrial									57880000	82994000	26.0465
Cs2g16010.1	75.2513	3	3	ACX3 (ACYL-COA OXIDASE 3); acyl-CoA oxidase	AT1G06290.1	74.4	N.A.	1089	11.9.4.2 lipid metabolism.lipid degradation.beta-oxidation.acyl CoA DH	lipid metabolism	cyto:	_	none									1285100	1836900	20.5511
Cs2g22900.1	68.286	3	3	NDB1 (NAD(P)H DEHYDROGENASE B1) dually targeted mitochondria & peroxisome	AT4G28220.1	75.19	N.A.	846	9.2.2 mitochondrial electron transport / ATP synthesis.NADH-DH.type II.external	mitochondrial electron transport / ATP synthesis	cyto:	_	none									2530400	2826100	21.3507
Cs3g10540.1	31.8772	3	3	Signal peptidase subunit; FUNCTIONS IN: peptidase activity; INVOLVED IN: signal peptide processing; LOCATED IN: cell wall; EXPRESSED IN: 24 plant structures; EXPRESSED DURING: 15 growth stages; CONTAINS InterPro DOMAIN/s: Signal peptidase 22kDa subunit (InterPro:IPR007653); BEST Arabidopsis thaliana protein match is: Signal peptidase subunit (TAIR:AT3G05230.1); Has 1807 Blast hits to 1807 protein…	AT5G27430.1	86.83	3e-83	305	29.3.4.99 protein.targeting.secretory pathway.unspecified	protein.targeting	plas:	S	ER									30089000	18930000	24.5085
Cs3g27210.1	27.2335	3	3	dolichyl-phosphate beta-D-mannosyltransferase	AT1G20575.1	91.74	2e-129	458	29.7 protein.glycosylation	protein.others	cyto:	_	none									5558700	5452900	22.3925
Cs4g08750.1	43.0323	3	3	fasciclin-like arabinogalactan-protein 1 (FLA1)	AT5G55730.2	65.75	7e-126	447	10.5.1 cell wall.cell wall proteins.AGPs	cell wall	plas:	S	ER									8738500	7489800	22.9477
Cs5g09510.1	16.5344	3	3	calmodulin	AT1G12310.1	88.51	4e-72	266	30.3 signalling.calcium	signalling	cyto:	_	none									1867800	N.A.	#VALUE!
Cs5g19660.1	105.607	3	3	Beta-glucosidase, GBA2 type family protein; FUNCTIONS IN: catalytic activity, glucosylceramidase activity; INVOLVED IN: glucosylceramide catabolic process, sphingolipid metabolic process; LOCATED IN: integral to membrane, membrane; EXPRESSED IN: 24 plant structures; EXPRESSED DURING: 15 growth stages; CONTAINS InterPro DOMAIN/s: Glucosylceramidase (InterPro:IPR006775), Six-hairpin glycosidase-lik…	AT5G49900.1	64.82	N.A.	1289	35.2 not assigned.unknown	not assigned	nucl:	_	none									2081900	1769900	20.8724
Cs6g12430.1	28.5145	3	3	NAD(P)-binding Rossmann-fold superfamily protein; FUNCTIONS IN: oxidoreductase activity, binding, catalytic activity; INVOLVED IN: oxidation reduction, metabolic process; LOCATED IN: cellular_component unknown; EXPRESSED IN: cotyledon, root; CONTAINS InterPro DOMAIN/s: NAD(P)-binding domain (InterPro:IPR016040), Glucose/ribitol dehydrogenase (InterPro:IPR002347), Short-chain dehydrogenase/reducta…	AT3G51680.1	49.43	1e-65	246	26.22 misc.short chain dehydrogenase/reductase (SDR)	misc	cyto:	M	mitochondrial						tr|F6HHC6|F6HHC6_VITVI	1		101200000	74078000	26.3676
Cs6g12450.1	28.6364	3	3	NAD(P)-binding Rossmann-fold superfamily protein; FUNCTIONS IN: oxidoreductase activity, binding, catalytic activity; INVOLVED IN: oxidation reduction, metabolic process; LOCATED IN: cellular_component unknown; EXPRESSED IN: cotyledon, root; CONTAINS InterPro DOMAIN/s: NAD(P)-binding domain (InterPro:IPR016040), Glucose/ribitol dehydrogenase (InterPro:IPR002347), Short-chain dehydrogenase/reducta…	AT3G51680.1	52.06	1e-68	256	26.22 misc.short chain dehydrogenase/reductase (SDR)	misc	cyto:	M	possibly mitochondrial						tr|F6HHC6|F6HHC6_VITVI	1		53194000	29217000	25.2325
Cs6g22070.1	16.0294	3	3	40S ribosomal protein S19 (RPS19C),	AT5G61170.1	84.51	6e-71	262	29.2.1.2.1.19 protein.synthesis.ribosomal protein.eukaryotic.40S subunit.S19	protein.synthesis	cyto:	_	none									20809000	23942000	24.4119
Cs7g10670.1	22.102	3	3	mitochondrial import receptor subunit TOM20-2 (TOM20-2)	AT1G27390.1	52.86	4e-61	230	29.3.2 protein.targeting.mitochondria	protein.targeting	golg:	_	none						sp|P82805|TO204_ARATH	1		3294500	4705900	21.9088
Cs7g28220.1	36.2742	3	3	alpha/beta-Hydrolase	AT2G39420.1	71.97	4e-136	480	26.57* alpha/beta-Hydrolase family	alpha/beta-Hydrolase family	cyto:	_	none									6557100	9225600	22.8909
Cs8g14970.1	24.6382	3	3	60S ribosomal protein L10A (RPL10aC)	AT5G22440.2	92.17	5e-106	380	29.2.1.1.3.2.510 protein.synthesis.ribosomal protein.prokaryotic.unknown organellar.50S subunit.L10A	protein.synthesis	nucl:	_	none									26311000	27089000	24.6702
Cs9g07700.1	79.5458	3	3	emp24/gp25L/p24 family/GOLD family protein	AT3G22845.1	80.84	1e-100	364	35.1 not assigned.no ontology	not assigned	plas:	S	ER									10367000	8487500	23.1612
Cs9g16170.1	22.7483	3	3	embryo-specific protein-related	AT5G62200.1	57.79	4e-46	181	33.99 development.unspecified	development	plas:	S	ER									325730000	321590000	28.2699
Cs1g19700.1	35.7771	3	4	alpha/beta-Hydrolase	AT4G39955.1	67.1	7e-125	443	26.57* alpha/beta-Hydrolase family	alpha/beta-Hydrolase family	mito:	M	possibly mitochondrial									10669000	11174000	23.3803
Cs1g21530.1	20.4595	3	4	ATARLA1C (ADP-ribosylation factor-like A1C); GTP binding	AT3G49870.1	94.02	5e-100	359	29.3.4.99 protein.targeting.secretory pathway.unspecified	protein.targeting	nucl:	S	possibly ER									20267000	11156000	23.842
Cs2g06710.1	34.2431	3	4	Protein of unknown function (DUF300); INVOLVED IN: biological_process unknown; LOCATED IN: endomembrane system; EXPRESSED IN: 23 plant structures; EXPRESSED DURING: 14 growth stages; CONTAINS InterPro DOMAIN/s: Protein of unknown function DUF300 (InterPro:IPR005178); BEST Arabidopsis thaliana protein match is: Protein of unknown function (DUF300) (TAIR:AT4G21570.1); Has 839 Blast hits to 837 prot…	AT1G11200.1	74.74	1e-134	476	35.2 not assigned.unknown	not assigned	plas:	_	possibly ER									22336000	26100000	24.5252
Cs2g10860.2	90.8204	3	4	root hair defective 3 GTP-binding (RHD3) family protein	AT5G45160.1	70.69	N.A.	1204	30.5 signalling.G-proteins	signalling	plas:	_	none									1238300	824390	19.9464
Cs2g30380.4	56.8871	3	4	calmodulin-domain protein kinase CDPK isoform 7 (CPK7)	AT5G12480.1	81.44	N.A.	838	30.3 signalling.calcium	signalling	cyto:	_	none						sp|Q42438|CDPK8_ARATH	1		N.A.	508840	#VALUE!
Cs3g07610.1	7.81719	3	4	cytochrome-c oxidase/ electron carrier	AT4G21105.1	87.88	3e-29	123	35.2 not assigned.unknown	not assigned	cyto:	_	none									196530000	208670000	27.5934
Cs3g27610.5	56.1107	3	4	tonoplast monosaccharide transporter 2 (TMT2)	AT4G35300.5	69.08	N.A.	695	34.2 transporter.sugars	transporter	plas:	_	none						sp|Q96290|MSSP1_ARATH	1		26064000	30060000	24.7384
Cs5g20240.1	85.97	3	4	A member of the eukaryotic type V subfamily (P5) of P-type ATPase cation pumps; MIA is most similar to the human P5 ATPase ATY2(44% identity) and to Spf1p from S. cerevisiae (41% identity). Highly abundant in the endoplasmic reticulum and small vesicles of developing pollen grains and tapetum cells. T-DNA insertional mutants of MIA suffer from imbalances in cation homeostasis and exhibit a severe…	AT5G23630.1	80.6	N.A.	1282	34.14 transport.unspecified cations	transport	plas:	_	none									698990	937950	19.627
Cs5g24860.2	18.3542	3	4	NADH:ubiquinone oxidoreductase, 17.2kDa subunit	AT3G03100.1	74.19	3e-67	250	9.1.2 mitochondrial electron transport / ATP synthesis.NADH-DH.localisation not clear	mitochondrial electron transport / ATP synthesis	cyto_nucl:	_	possibly mitochondrial									23956000	18767000	24.3378
Cs7g01580.1	41.321	3	4	encodes a 42 kDa FK506-binding protein (AtFKBP42) that possesses similarity to multidomain peptidyl-prolyl cis/trans isomerases (PPIases, EC 5.2.1.8), which are known to be components of mammalian steroid hormone receptor complexes. The protein appears to be localized to the plasma membrane by electron microscopy and binds to HSP90.1 and calmodulin in vitro. It also aggregates citrate synthase in…	AT3G21640.1	73.42	4e-159	557	29.6 protein.folding	protein assembly & folding	cyto:	_	none									6712200	8048500	22.8093
Cs7g30260.1	32.7662	3	4	alpha-soluble NSF attachment protein 2 / alpha-SNAP2 / ASNAP2	AT3G56190.1	78.2	1e-124	442	35.1 not assigned.no ontology	not assigned	mito:	_	none									4278600	5892900	22.2596
Cs8g01220.3	59.9527	3	4	tonoplast monosaccharide transporter 2 (TMT2)	AT4G35300.4	75.61	N.A.	763	34.2 transporter.sugars	transporter	plas:	S	none									8141400	6643300	22.8102
Cs8g04090.1	20.7256	3	4	ATARLA1C (ADP-ribosylation factor-like A1C); GTP binding	AT3G49870.1	91.3	4e-96	347	29.3.4.99 protein.targeting.secretory pathway.unspecified	protein.targeting	nucl:	S	possibly ER									6396100	17067000	23.3167
Cs9g03390.2	75.1507	3	4	calmodulin-binding protein	AT5G56360.1	59.81	N.A.	641	30.3 signalling.calcium	signalling	vacu:	S	ER									7981700	7330700	22.8669
orange1.1t00351.2	55.2635	3	4	Encodes BR-signaling kinase 3 (BSK3), one of the three homologous BR-signaling kinases (BSK1, AT4G35230; BSK2, AT5G46570; BSK3, AT4G00710). Mediates signal transduction from receptor kinase BRI1 by functioning as the substrate of BRI1. Plasma membrane localized.	AT4G00710.1	83.3	N.A.	859	29.4 protein.postranslational modification	protein. others	cyto:	_	none									4303500	4035200	21.9906
Cs2g02400.1	27.0433	3	5	short-chain dehydrogenase/reductase (SDR) family protein	AT4G05530.1	78.43	4e-115	410	26.22 misc.short chain dehydrogenase/reductase (SDR)	misc	cyto:	S	none									23585000	15118000	24.1706
Cs3g20490.2	42.7986	3	5	Thiamin diphosphate-binding fold (THDP-binding) superfamily protein; FUNCTIONS IN: oxidoreductase activity, acting on the aldehyde or oxo group of donors, disulfide as acceptor, 3-methyl-2-oxobutanoate dehydrogenase (2-methylpropanoyl-transferring) activity; INVOLVED IN: metabolic process; EXPRESSED IN: guard cell; CONTAINS InterPro DOMAIN/s: Dehydrogenase, E1 component (InterPro:IPR001017); BEST…	AT1G21400.1	75.47	7e-178	619	13.2.4.1 amino acid metabolism.degradation.branched-chain group.shared	amino acid metabolism	cyto:	_	none		AT1G21400.1					1		14521000	20743000	24.0489
Cs9g04230.1	126.713	3	5	eukaryotic translation initiation factor 2 subunit 3, putative / eIF2S3	AT1G04170.1	89.63	N.A.	867	29.2.3 protein.synthesis.initiation	protein.synthesis	cyto:	_	none									8660800	7477400	22.9401
orange1.1t00806.1	206.318	3	5	glucan synthase-like 5	AT4G03550.1	76.06	N.A.	2803	3.6 minor CHO metabolism.callose	minor CHO metabolism	plas:	_	none						sp|Q9ZT82|CALSC_ARATH	1		211600	306280	17.9577
Cs6g19050.1	39.4561	3	6	unknown protein; FUNCTIONS IN: molecular_function unknown; INVOLVED IN: biological_process unknown; LOCATED IN: membrane; EXPRESSED IN: 25 plant structures; EXPRESSED DURING: 15 growth stages; CONTAINS InterPro DOMAIN/s: Uncharacterised protein family UPF0121 (InterPro:IPR005344); Has 72 Blast hits to 71 proteins in 25 species: Archae - 0; Bacteria - 0; Metazoa - 2; Fungi - 2; Plants - 60; Viruse…	AT3G02420.1	74.72	1e-150	529	35.2 not assigned.unknown	not assigned	mito:	_	none									9545900	14017000	23.4636
orange1.1t01334.2	46.3509	3	6	O-fucosyltransferase family protein; CONTAINS InterPro DOMAIN/s: GDP-fucose protein O-fucosyltransferase (InterPro:IPR019378); BEST Arabidopsis thaliana protein match is: O-fucosyltransferase family protein (TAIR:AT1G51630.1); Has 760 Blast hits to 758 proteins in 27 species: Archae - 0; Bacteria - 0; Metazoa - 0; Fungi - 0; Plants - 760; Viruses - 0; Other Eukaryotes - 0 (source: NCBI BLink).	AT3G21190.1	67.54	5e-170	593	35.2 not assigned.unknown	not assigned	plas:	S	ER									11352000	13897000	23.5824
Cs6g10250.1	97.7041	4	1	FER (FERONIA); kinase/ protein kinase	AT3G51550.1	73.8	N.A.	1345	30.2.16 signalling.receptor kinases.Catharanthus roseus-like RLK1	signalling	plas:	S	ER									677680	253430	18.6607
Cs2g08430.1	76.5761	4	2	J-domain protein DjC20 (type 3)	AT1G79940.3	82.56	N.A.	1109	26.29* misc. DnaJ domain with unknown function	misc	plas:	S	ER									2291000	2168400	21.0879
Cs2g25340.3	18.472	4	2	mitochondrial import receptor subunit TOM20-3	AT3G27080.1	58.02	4e-53	203	29.3.2 protein.targeting.mitochondria	protein.targeting	nucl:	_	none						sp|P82805|TO204_ARATH	1		9205400	3583400	22.4535
Cs3g03120.1	12.1853	4	2	CYTC-2 (CYTOCHROME C-2); electron carrier	AT4G10040.1	93.75	2e-58	219	9.6 mitochondrial electron transport / ATP synthesis.cytochrome c	mitochondrial electron transport / ATP synthesis	mito:	_	none									1757900	2110800	20.8774
Cs7g05800.2	17.7666	4	2	RPS11-BETA (RIBOSOMAL PROTEIN S11-BETA); structural constituent of ribosome	AT5G23740.1	91.19	5e-76	279	29.2.1.2.1.11 protein.synthesis.ribosomal protein.eukaryotic.40S subunit.S11	protein.synthesis	cyto:	_	none						sp|P17093|RS11_SOYBN	1		5051500	3697200	22.0431
Cs7g23110.1	15.9095	4	2	40S ribosomal protein S17 (RPS17C)	AT3G10610.1	87.59	3e-66	246	29.2.1.2.1.17 protein.synthesis.ribosomal protein.eukaryotic.40S subunit.S17	protein.synthesis	cyto:	M	none									10485000	16528000	23.6501
Cs8g05130.1	31.0291	4	2	cyclase family protein	AT4G35220.1	73.23	6e-111	397	28.99 DNA.unspecified	DNA	cyto:	S	ER									29904000	31907000	24.8806
Cs1g01010.1	60.6617	4	3	T-complex protein 1 subunit gamma; Thermosome subunit beta; Thermosome subunit alpha; Thermosome subunit; Thermosome subunit beta (Fragment); T-complex protein 1 subunit epsilon;Chaperonin containing t-complex protein 1, gamma subunit, tcpg, putative	AT5G26360.1	92	N.A.	1038	29.6 protein.folding													488050	723450	19.1806
Cs1g16240.1	15.0589	4	3	complex 1 family protein / LVR family protein	AT3G12260.1	65.38	1e-48	187	35.1 not assigned.no ontology	not assigned	mito:	M	none					AT3G12260.1		1		18587000	19833000	24.1946
Cs2g03540.1	21.3874	4	3	60S ribosomal protein L18A (RPL18aB)	AT2G34480.1	92.7	2e-96	347	29.2.1.2.2.518 protein.synthesis.ribosomal protein.eukaryotic.60S subunit.L18A	protein.synthesis	cyto:	M	none									15970000	15354000	23.9005
Cs5g19640.1	12.2332	4	3	CYTC-2 (CYTOCHROME C-2); electron carrier	AT4G10040.1	95.54	3e-60	226	9.6 mitochondrial electron transport / ATP synthesis.cytochrome c	mitochondrial electron transport / ATP synthesis	mito:	_	none									21340000	21503000	24.3525
Cs7g03870.1	68.9905	4	3	dehydration-responsive family protein	AT1G26850.2	82.93	N.A.	1100	20.2.3 stress.abiotic.drought/salt	stress	cyto:	S	possibly ER									1838800	1560200	20.6918
Cs7g11730.1	41.2496	4	3	RGP3 is a UDP-arabinose mutase that catalyzes the interconversion between the pyranose and furanose forms of UDP-L-arabinose. It is a reversibly autoglycosylated protein. Fluorescently-tagged RGP3 is found in the cytosol and associated with Golgi-like particles when expressed in tobacco leaves. An RGP3-YFP fusion protein under the control a native promoter can be found in the endosperm of Arabido…	AT3G08900.1	87.29	N.A.	659	10.5.5 cell wall.cell wall proteins.RGP	cell wall	cyto:	_	none									4307300	4610200	22.0874
Cs8g01670.1	38.9625	4	3	LYM2 (LYSM DOMAIN GPI-ANCHORED PROTEIN 2 PRECURSOR)	AT2G17120.1	49.43	4e-82	301	35.1 not assigned.no ontology	not assigned	plas:	S	ER									997820	322230	19.1131
Cs8g08490.1	47.3571	4	3	SQS1 (SQUALENE SYNTHASE 1); farnesyl-diphosphate farnesyltransferase	AT4G34640.1	77.13	N.A.	683	11.8.8 lipid metabolism.exotics (steroids, squalene etc).squalene synthase	lipid metabolism	cyto:	_	none					AT4G34640.1		1		6221500	6934000	22.647
Cs9g12450.2	60.2587	4	3	calmodulin-dependent protein kinase/ kinase 32 (CPK32)	AT3G57530.1	81.41	N.A.	905	30.3 signalling.calcium	signalling	cyto:	_	none						sp|Q42438|CDPK8_ARATH	1		6585700	7784300	22.7715
Cs9g16180.1	20.5411	4	3	embryo-specific protein-related	AT5G62200.1	60.8	1e-58	222	33.99 development.unspecified	development	extr:	S	ER									83066000	61272000	26.0882
orange1.1t00255.1	42.8284	4	3	fasciclin-like arabinogalactan-protein 10 (FLA10)	AT3G60900.1	72.25	4e-156	547	10.5.1 cell wall.cell wall proteins.AGPs	cell wall	vacu:	S	ER									18266000	24640000	24.3386
Cs1g13260.2	31.6695	4	4	cytochrome c2	AT5G40810.1	84.03	4e-133	470	9.6 mitochondrial electron transport / ATP synthesis.cytochrome c	mitochondrial electron transport / ATP synthesis	cysk:	_	none						tr|B9HPZ7|B9HPZ7_POPTR	1		3908700	6069200	22.2157
Cs4g09710.2	17.7712	4	4	unknown protein UPF0041 family	AT4G22310.1	81.08	6e-49	189	35.2 not assigned.unknown	not assigned	cyto:	_	none					AT4G22310.1		1		39537000	60145000	25.5393
Cs8g13150.1	47.8435	4	4	HXXXD-type acyl-transferase family protein; FUNCTIONS IN: transferase activity, transferring acyl groups other than amino-acyl groups, transferase activity; INVOLVED IN: N-terminal protein myristoylation; LOCATED IN: cellular_component unknown; EXPRESSED IN: hypocotyl, root; CONTAINS InterPro DOMAIN/s: Transferase (InterPro:IPR003480); BEST Arabidopsis thaliana protein match is: HXXXD-type acyl-t…	AT1G24430.1	41.5	1e-91	333	35.1 not assigned.no ontology	not assigned	cyto:	_	none									3815900	4200900	21.9329
orange1.1t00345.1	114.65	4	4	C2 domain-containing protein	AT4G11610.1	68.35	N.A.	1481	13.1.6.5 amino acid metabolism.synthesis.aromatic aa.tryptophan	amino acid metabolism	plas:	_	none									2706600	1589000	20.9839
orange1.1t01759.1	38.8267	4	4	Protein kinase superfamily protein; FUNCTIONS IN: protein serine/threonine kinase activity, protein kinase activity, kinase activity, ATP binding; INVOLVED IN: protein amino acid phosphorylation; LOCATED IN: cellular_component unknown; EXPRESSED IN: 22 plant structures; EXPRESSED DURING: 13 growth stages; CONTAINS InterPro DOMAIN/s: Protein kinase, ATP binding site (InterPro:IPR017441), Protein k…	AT3G62220.1	83.89	1e-174	608	29.4.1.58 protein.postranslational modification.kinase.receptor like cytoplasmatic kinase VIII	protein. others	nucl:	_	none									17092000	13707000	23.8676
orange1.1t02826.1	35.9927	4	4	succinyl-CoA-ligase alpha subunit	AT5G08300.1	83	3e-162	567	8.1.6 TCA / org.transformation.TCA.succinyl-CoA ligase	TCA / org	mito:	M	mitochondrial									14867000	21425000	24.0892
Cs5g27060.1	14.7852	4	5	Cold stress protein (Fragment)							_	none										528350000	627310000	29.1008
Cs8g15970.2	78.7435	4	5	cell division cycle protein 48 (CDC48)	AT3G53230.1	93.37	N.A.	1383	31.2 cell.division	cell	cyto:	_	none									N.A.	202050	#VALUE!
orange1.1t03012.1	24.0983	4	5	Ras-related protein (ARA-3) / small GTP-binding protein	AT3G46060.3	83.73	5e-100	360	30.5 signalling.G-proteins	signalling	cyto:	_	none									4403600	5827100	22.2723
Cs3g15750.1	44.9263	4	6	VEP1 (VEIN PATTERNING 1); binding / catalytic	AT4G24220.1	72.29	5e-177	617	35.2 not assigned.unknown	not assigned	cyto:	_	none									11790000	11424000	23.4683
Cs6g04430.1	29.8593	4	6	syntaxin 71 (SYP71)	AT3G09740.1	81.58	1e-127	452	31.4 cell.vesicle transport	cell	nucl:	_	none						sp|Q9SF29|SYP71_ARATH	1		15785000	13246000	23.7856
Cs6g17180.2	60.0643	4	6	unknown function DUF2359, transmembrane	AT1G23170.2	56.3	8e-154	540	35.2 not assigned.unknown	not assigned	cyto:	_	none									3462400	3038400	21.6291
orange1.1t02030.4	203.955	4	8	ATGSL10 (GLUCAN SYNTHASE-LIKE 10); 1,3-beta-glucan synthase	AT3G07160.1	77.89	N.A.	2828	3.6 minor CHO metabolism.callose	minor CHO metabolism	plas:	M	none									2863800	3224700	21.5351
Cs4g11860.1	22.2781	5	1	quinone reductase family protein	AT4G27270.1	91.28	3e-101	364	11.8 lipid metabolism.exotics (steroids, squalene etc)	lipid metabolism	nucl:	_	none					AT4G27270.1		1		39672000	32135000	25.0896
Cs9g15930.1	32.2194	5	1	band 7 family protein	AT5G51570.1	90.21	5e-156	546	35.1 not assigned.no ontology	not assigned	cyto:	_	none									10227000	8432100	23.1467
Cs4g08260.2	38.9648	5	2	FARNESYL DIPHOSPHATE SYNTHASE 2 (FPS2)	AT4G17190.1	78.36	2e-161	565	16.1.2.9 secondary metabolism.isoprenoids.mevalonate pathway.farnesyl pyrophosphate synthetase	secondary metabolism	cyto:	_	none						tr|Q42658|Q42658_CAPAN	1		11510000	7511200	23.1485
Cs3g26700.1	40.1894	5	3	SMT2 (STEROL METHYLTRANSFERASE 2)	AT1G20330.1	83.06	N.A.	648	17.3.1.2.2 hormone metabolism.brassinosteroid.synthesis-degradation.sterols.SMT	hormone metabolism	cyto:	S	ER									7025300	5411000	22.5558
Cs7g07180.2	106.024	5	3	coatomer beta subunit	AT4G31480.2	85.67	N.A.	1696	31.4 cell.vesicle transport	cell	nucl:	_	none					AT4G31480.2		1		3118600	2873900	21.5135
Cs2g19060.1	64.3645	5	4	unknown protein; BEST Arabidopsis thaliana protein match is: unknown protein (TAIR:AT2G04280.1); Has 136 Blast hits to 136 proteins in 17 species: Archae - 0; Bacteria - 0; Metazoa - 0; Fungi - 0; Plants - 125; Viruses - 0; Other Eukaryotes - 11 (source: NCBI BLink).	AT4G12700.1	72.84	N.A.	882	35.2 not assigned.unknown	not assigned	nucl:	M	possibly mitochondrial									3009200	3727600	21.6754
Cs5g09230.2	56.3975	5	4	multi-copper oxidase (SKU5)-dual localized in plasma membrane & cell wall	AT4G12420.2	81.69	N.A.	840	35.1 not assigned.no ontology	not assigned	vacu:	S	ER									6430400	7181200	22.6961
Cs6g14660.1	8.3323	5	4	ubiquinol-cytochrome C reductase UQCRX/QCR9-like family protein	AT3G52730.1	75	7e-27	115	9.5 mitochondrial electron transport / ATP synthesis.cytochrome c reductase	mitochondrial electron transport / ATP synthesis	cyto:	M	none									33504000	32635000	24.9789
orange1.1t02824.1	83.0985	5	4	transporter	AT1G34130.1	88.9	N.A.	1332	20.2.3 stress.abiotic.drought/salt	stress	plas:	_	none									12961000	13155000	23.6384
Cs5g16850.1	24.0913	5	5	Kunitz-type protease inhibitor	AT1G17860.1	36.65	4e-31	131	29.5.8.1* protein.degradation.Kunitz-type protease inhibitor IC-i3	protein.degradation	extr:	S	ER									38823000	34730000	25.13
Cs5g17270.1	42.3477	5	5	cytochrome c2	AT5G40810.1	85.71	2e-149	525	9.6 mitochondrial electron transport / ATP synthesis.cytochrome c	mitochondrial electron transport / ATP synthesis	mito:	M	none						tr|B9HPZ7|B9HPZ7_POPTR	1		16617000	20759000	24.1467
Cs6g12180.1	62.2396	5	5	unknown protein	AT3G44330.1	78.06	N.A.	888	35.2 not assigned.unknown	not assigned	plas:	S	none									6455600	3312100	22.1407
Cs7g06420.1	73.9071	5	5	endomembrane protein 70	AT5G10840.1	85.85	N.A.	1136	35.2 not assigned.unknown	not assigned	plas:	S	ER									15091000	13241000	23.7528
Cs4g07280.1	41.2313	5	6	Calcium-dependent phosphotriesterase superfamily protein; FUNCTIONS IN: strictosidine synthase activity; INVOLVED IN: alkaloid biosynthetic process, biosynthetic process; LOCATED IN: endoplasmic reticulum; EXPRESSED IN: 19 plant structures; EXPRESSED DURING: 10 growth stages; CONTAINS InterPro DOMAIN/s: Strictosidine synthase, conserved region (InterPro:IPR018119), Strictosidine synthase (InterPr…	AT3G51440.1	32.17	7e-43	171	16.4.1 secondary metabolism.N misc.alkaloid-like	secondary metabolism	nucl:	_	none									77813000	116470000	26.5044
Cs7g02670.2	25.0091	5	6	annexin 4 (ANN4)	AT2G38750.1	60.47	7e-69	256	31.1 cell.organisation	cell	cyto:	_	none									34857000	33496000	25.0262
Cs4g08565.1	24.5192	5	7	emp24/gp25L/p24 family protein	AT3G07680.1	76	1e-89	325	29.3.4.99 protein.targeting.secretory pathway.unspecified	protein.targeting	vacu:	S	ER									18806000	21839000	24.2725
Cs2g08800.2	80.6483	6	4	Encodes a type II H+-PPases that localizes to and function as a proton pump of the Golgi apparatus in most tissues except for mature leaves.	AT1G16780.1	88.07	N.A.	1379	34.3 transport.H+ transporting pyrophosphatase	transport	plas:	S	ER									6004400	5942500	22.5101
Cs2g15210.1	24.2164	6	4	Ras-related GTP-binding protein (ARA-2)	AT1G06400.1	83.94	7e-108	386	30.5 signalling.G-proteins	signalling	cyto:	_	none									3178500	3920200	21.7512
Cs4g04020.1	37.0352	6	4	Thioredoxin superfamily protein; CONTAINS InterPro DOMAIN/s: Thioredoxin-like fold (InterPro:IPR012336); Has 37 Blast hits to 37 proteins in 15 species: Archae - 0; Bacteria - 0; Metazoa - 0; Fungi - 0; Plants - 35; Viruses - 0; Other Eukaryotes - 2 (source: NCBI BLink).	AT5G57230.1	73.75	3e-72	268	35.2 not assigned.unknown	not assigned	cyto:	_	none									29524000	33879000	24.9146
Cs5g26650.2	44.4069	6	4	NAD(H)-glutamate dehydrogenase 1 (GDH2) - hexamers	AT5G18170.1	90.75	N.A.	785	12.3.1 N-metabolism.N-degradation.glutamate dehydrogenase	N-metabolism	cyto:	M	possibly mitochondrial					AT5G18170.1		1		25841000	30741000	24.7484
Cs5g33890.1	39.0577	6	4	J-domain protein DjA8 (type 1) (also AtERdj3B/AtScj1)	AT3G62600.1	79.19	8e-162	566	26.29* misc.DnaJ domain with unknown function	misc	cyto:	S	ER					AT3G62600.1		1		16255000	17572000	24.0106
Cs1g09840.1	89.8559	6	5	S-adenosyl-L-methionine-dependent methyltransferases superfamily protein	AT5G64030.1	67.19	N.A.	1152	20.2.3 stress.abiotic.drought/salt	stress	plas:	M	none									4792200	4719700	22.1813
Cs2g04510.1	24.0581	6	5	Ras-related GTP-binding family protein	AT4G18800.1	90.78	2e-112	401	30.5 signalling.G-proteins	signalling	nucl:	_	none									4825500	4304000	22.1197
Cs2g16730.3	34.9635	6	5	STL2P (SEC12P-LIKE PROTEIN); nucleotide binding	AT2G01470.1	50.32	6e-73	271	29.3.4 protein.targeting.secretory pathway	protein.targeting	cyto:	_	none						sp|Q39221|STLP2_ARATH	1		12601000	18937000	23.8809
Cs5g25170.1	28.3873	6	5	RNA-binding (RRM/RBD/RNP motifs) family protein	AT4G17720.1	63.67	2e-90	328	27.4 RNA.RNA binding	RNA	cyto:	_	none									17044000	33883000	24.5184
Cs6g14990.1	42.1313	6	5	alpha/beta-Hydrolases superfamily protein; CONTAINS InterPro DOMAIN/s: Alpha/beta hydrolase fold-1 (InterPro:IPR000073); BEST Arabidopsis thaliana protein match is: alpha/beta-Hydrolases superfamily protein (TAIR:AT2G36290.1); Has 1039 Blast hits to 1035 proteins in 267 species: Archae - 10; Bacteria - 561; Metazoa - 10; Fungi - 51; Plants - 319; Viruses - 0; Other Eukaryotes - 88 (source: NCBI B…	AT3G48410.1	62.7	5e-139	491	35.1 not assigned.no ontology	not assigned	mito:	M	none					AT2G36290.1		1		22550000	17092000	24.2267
Cs8g02940.1	36.0436	6	5	1-phosphatidylinositol phosphodiesterase-related	AT4G38690.1	78.62	1e-152	536	11.9.3 lipid metabolism.lipid degradation.lysophospholipases	lipid metabolism	cyto:	_	none									17149000	15841000	23.9744
Cs9g05990.1	54.7867	6	5	CBS domain-containing protein (DUF21)	AT4G14240.1	78.63	N.A.	709	35.2 not assigned.unknown	not assigned	plas:	_	possibly mitochondrial									11697000	15701000	23.692
Cs2g05320.1	24.2533	6	6	Ras-related GTP-binding protein, putative	AT5G60860.1	95.39	1e-120	429	30.5 signalling.G-proteins	signalling	cyto:	_	none									678750	737390	19.4323
Cs8g01320.2	49.7952	6	6	aminoacylase	AT4G38220.1	73.29	N.A.	652	29.5.7.7.2* protein.degradation.metalloprotease MH-M20	protein.degradation	mito:	S	ER									7751600	6694800	22.7803
Cs9g18860.1	28.6465	6	6	reticulon family protein (RTNLB3)	AT1G64090.1	66.67	2e-87	318	35.1 not assigned.no ontology	not assigned	plas:	_	none						sp|Q9FFS0|RTNLD_ARATH	1		332970000	406680000	28.4551
Cs6g05710.1	23.8982	6	7	Ras-related GTP-binding family protein	AT5G59840.1	95.63	4e-114	407	30.5 signalling.G-proteins	signalling	cyto:	_	possibly ER					AT3G46060.1		1		26329000	27280000	24.6757
Cs6g10090.1	64.1949	6	7	mino-terminal vacuolar sorting propeptide binding ATELP/ATELP1/BP-80/BP80/BP80B/VSR-1/VSR1	AT3G52850.1	79.2	N.A.	934	29.3.4.3 protein.targeting.secretory pathway.vacuole	protein.targeting	golg:	S	ER									8979400	11432000	23.2724
orange1.1t02041.1	37.9242	6	7	peroxidase 22 (PER22) (P22) (PRXEA) / basic peroxidase E	AT2G38380.1	61.18	1e-112	403	26.12 misc.peroxidases	misc	extr:	S	ER									44622000	48570000	25.4724
Cs5g23510.2	57.609	6	8	Encodes a sesquiterpene synthase involved in generating all of the group A sesquiterpenes found in the Arabidopsis floral volatile blend. Strongly expressed in the stigma.	AT5G23960.2	43.42	4e-121	432			cyto:	_	none						tr|B9RHW5|B9RHW5_RICCO	1		4010700	3374800	21.8109
Cs8g08390.1	136.648	6	8	coatomer protein complex, subunit alpha	AT1G62020.1	86.71	N.A.	2227	31.4 cell.vesicle transport	cell	nucl:	M	none									3063000	2843300	21.4928
Cs5g20540.1	49.8421	7	3	Rab GDP dissociation inhibitor (GDI2)	AT3G59920.1	86.49	N.A.	816	30.5 signalling.G-proteins	signalling	cyto:	_	none									11550000	12422000	23.5139
Cs4g19690.1	109.728	7	6	catalytic	AT5G11560.1	69.31	N.A.	1419	35.1 not assigned.no ontology	not assigned	plas:	S	ER									13442000	7650000	23.2736
Cs6g07270.1	18.2195	7	6	universal stress protein (USP)	AT3G53990.1	70.25	9e-64	239	20.2.2 stress.abiotic.cold	stress	nucl:	_	none									106520000	106500000	26.6664
Cs1g13710.3	137.591	7	7	pleiotropic drug resistance 12	AT1G15520.1	68.93	N.A.	1768	34.16 transport.ABC transporters and multidrug resistance systems	transport	cyto:	_	none									1003400	1151100	20.0355
Cs2g15990.2	24.1493	7	7	Ras-related GTP-binding protein, putative	AT5G60860.1	92.59	5e-119	423	30.5 signalling.G-proteins	signalling	cyto:	_	none									31534000	20745000	24.6083
Cs2g21190.3	43.6358	7	7	dihydrolipoamide succinyltransferase - part of OGDC	AT4G26910.1	74.87	6e-166	580	8.1 TCA / org.transformation.TCA	TCA / org	cyto:	S	none									26253000	32364000	24.7969
Cs4g10100.2	39.7511	7	7	dihydrolipoamide succinyltransferase - part of OGDC	AT4G26910.1	79.73	1e-165	579	8.1 TCA / org.transformation.TCA	TCA / org	cyto:	_	none									150370000	52577000	26.4059
Cs5g06700.1	218.05	7	7	glucan synthase-like 8	AT2G36850.1	79.38	N.A.	3171	3.6 minor CHO metabolism.callose	minor CHO metabolism	plas:	M	none									655970	866540	19.5241
Cs8g18200.1	29.9626	7	7	osmotin-like protein, putative	AT2G28790.1	73.98	4e-101	364	20.2 stress.abiotic	stress	vacu:	S	ER									76567000	84063000	26.2576
orange1.1t04543.2	47.7528	7	7	sodium/calcium exchanger family protein / calcium-binding EF hand family protein	AT1G53210.1	74.94	N.A.	644	30.3 signalling.calcium	signalling	vacu:	_	possibly ER									29298000	34397000	24.92
Cs3g03690.1	66.8191	7	8	endomembrane protein 70	AT1G10950.1	88.74	N.A.	1011	35.2 not assigned.unknown	not assigned	plas:	S	ER									83337000	64223000	26.1245
Cs5g23160.2	48.7724	7	8	Encodes one of three Arabidopsis calreticulins. In CRT-deficient mouse fibroblasts, this protein restores ER Ca2+ levels. Non-receptor component required for EFR-mediated immunity. Mutants show de-repressed anthocyanin accumulation in the presence of elf18, and EFR accumulation and signalling.	AT1G08450.1	82	N.A.	662	30.3 signalling.calcium	signalling	E.R.:	S	ER									7134700	9394300	22.9649
Cs6g05260.1	72.2733	7	8	Fatty acid hydroxylase superfamily	AT1G02205.2	63.28	N.A.	805	16.7 secondary metabolism.wax	secondary metabolism	plas:	_	none					AT1G02205.2		1		36162000	36804000	25.1207
Cs8g06920.3	47.0858	7	8	dolichyl-diphosphooligosaccharide-protein glycosyltransferase 48kDa subunit	AT5G66680.1	72.34	N.A.	641	26.1 misc.misc2	misc	vacu:	S	ER									59140000	69948000	25.9387
Cs6g03280.3	43.5751	7	9	Encodes one of three Arabidopsis calreticulins. In CRT-deficient mouse fibroblasts, this protein restores ER Ca2+ levels. Non-receptor component required for EFR-mediated immunity. Mutants show de-repressed anthocyanin accumulation in the presence of elf18, and EFR accumulation and signalling.	AT1G08450.1	77.6	1e-172	602	30.3 signalling.calcium	signalling	cyto:	S	ER						tr|A9PEC9|A9PEC9_POPTR	1		24557000	30738000	24.7116
orange1.1t01632.4	62.5211	7	9	Endomembrane protein 70 protein family	AT2G01970.1	89.49	N.A.	961	35.1 not assigned.no ontology	not assigned	plas:	S	ER									48719000	44934000	25.4796
Cs6g11350.3	135.671	8	5	unknown protein DUF869 domain	AT2G32240.1	54.82	N.A.	981	35.2 not assigned.unknown	not assigned	nucl:	_	none									615180	350390	18.8246
orange1.1t01702.3	127.416	8	5	carbohydrate binding	AT3G62360.1	66.16	N.A.	1628	35.2 not assigned.unknown	not assigned	plas:	S	ER									3870200	5389700	22.1229
Cs6g20270.1	136.91	8	6	ABC transporter family protein	AT3G28345.1	71.03	N.A.	1778	34.16 transport.ABC transporters and multidrug resistance systems	transport	plas:	S	possibly ER				AT3G28345.1			1		4311000	3239900	21.8336
Cs5g18500.1	23.2452	8	7	HSP22.0	AT4G10250.1	67.71	1e-71	265	20.2.1 stress.abiotic.heat	stress	mito:	S	ER									143600000	143920000	27.0991
Cs5g32270.1	36.9727	8	7	AtPrx03 (RCI3, RARE COLD INDUCIBLE 3)	AT1G05260.1	54.83	2e-94	342	20.2.2 stress.abiotic.cold	stress	extr:	S	ER					gi|17066705|gb|AAL35365.1|AF442387_1		1		41651000	72066000	25.7073
Cs1g08620.1	57.9706	9	4	trans-cinnamate 4-monooxygenase / cinnamic acid 4-hydroxylase (C4H) (CA4H) / cytochrome P450 73 (CYP73) (CYP73A5)	AT2G30490.1	85.71	N.A.	889	16.2.1.2 secondary metabolism.phenylpropanoids.lignin biosynthesis.C4H	secondary metabolism	cyto:	S	ER									6191800	7495100	22.6997
Cs7g10420.1	53.2409	9	6	NADH-ubiquinone oxidoreductase	AT5G08530.1	91.56	N.A.	878	9.1.2 mitochondrial electron transport / ATP synthesis.NADH-DH.localisation not clear	mitochondrial electron transport / ATP synthesis	cyto:	M	mitochondrial									29718000	34208000	24.9263
Cs4g01600.1	21.5038	9	8	lipocalin, putative	AT5G58070.1	75.81	6e-85	309	11 lipid metabolism	lipid metabolism	cyto:	_	none				AT5G58070.1			1		230700000	264640000	27.8804
Cs7g19080.1	89.0332	9	8	C2 domain-containing protein	AT3G57880.1	90.93	N.A.	1488	35.1.19 not assigned.no ontology.C2 domain-containing protein	not assigned	plas:	_	none									12656000	12188000	23.5661
Cs4g03700.1	97.1512	9	11	ATPase 2, plasma membrane-type (AHA2)	AT4G30190.1	89.38	N.A.	1592	34.1.2 transport.p- and v-ATPases.H+-exporting ATPase	transport	plas:	S	ER						sp|P19456|PMA2_ARATH	1		343980	568880	18.7549
Cs8g01490.1	222.175	9	11	patched family protein	AT4G38350.1	75.16	N.A.	1924	35.1 not assigned.no ontology	not assigned	plas:	M	none									4708200	3495900	21.952
Cs7g15610.1	58.1777	9	14	Lysophosphatidic acid phosphatase highly expressed during phosphate starvation and abiotic stresses. Role in lipid synthesis.	AT3G03520.1	68.09	N.A.	735	35.1 not assigned.no ontology	not assigned	nucl:	_	none									103140000	87545000	26.5018
Cs1g18270.1	74.085	10	7	endomembrane protein 70	AT3G13772.1	88.31	N.A.	1158	35.2 not assigned.unknown	not assigned	plas:	S	ER									26908000	24168000	24.6041
Cs3g03170.1	107.206	10	7	Beta-glucosidase, GBA2 type family protein; FUNCTIONS IN: catalytic activity, glucosylceramidase activity; INVOLVED IN: glucosylceramide catabolic process, sphingolipid metabolic process; LOCATED IN: integral to membrane, membrane; EXPRESSED IN: 24 plant structures; EXPRESSED DURING: 15 growth stages; CONTAINS InterPro DOMAIN/s: Glucosylceramidase (InterPro:IPR006775), Six-hairpin glycosidase-lik…	AT5G49900.1	71.53	N.A.	1427	35.2 not assigned.unknown	not assigned	cyto:	_	none									10613000	8025200	23.1377
Cs7g07510.1	50.2792	10	10	myosin heavy chain-related	AT4G31340.1	59.47	2e-144	509	31.1 cell.organisation	cell	plas:	S	ER									33439000	34665000	25.021
Cs2g24110.1	54.0255	10	11	Encodes a sesquiterpene synthase involved in generating all of the group A sesquiterpenes found in the Arabidopsis floral volatile blend. Strongly expressed in the stigma.	AT5G23960.2	44.22	1e-113	407			cyto:	_	none						tr|B9RHW5|B9RHW5_RICCO	1		2883500	3616000	21.6227
Cs8g17700.2	84.1478	10	11	ER-type Ca2+-ATPase 1	AT1G07810.1	81.51	N.A.	1253	34.21 transport.calcium	transport	plas:	_	none									8783700	9722200	23.1396
Cs6g17140.1	47.9022	11	8	HXXXD-type acyl-transferase family protein; FUNCTIONS IN: transferase activity, transferring acyl groups other than amino-acyl groups, transferase activity; INVOLVED IN: N-terminal protein myristoylation; LOCATED IN: cellular_component unknown; EXPRESSED IN: hypocotyl, root; CONTAINS InterPro DOMAIN/s: Transferase (InterPro:IPR003480); BEST Arabidopsis thaliana protein match is: HXXXD-type acyl-t…	AT1G24430.1	36.96	1e-70	264	35.1 not assigned.no ontology	not assigned	cysk:	_	none									43926000	44229000	25.3935
Cs5g29390.1	45.2319	11	11	succinyl-CoA ligase beta subunit	AT2G20420.1	86.9	N.A.	759	8.1.6 TCA / org.transformation.TCA.succinyl-CoA ligase	TCA / org	mito:	M	mitochondrial									34075000	32864000	24.9961
Cs7g31080.1	67.1808	11	11	ATPLC2 (PHOSPHOLIPASE C 2); phospholipase C	AT3G08510.2	72.97	N.A.	881	30.4.4 signalling.phosphinositides.phosphoinositide phospholipase C	signalling	mito:	M	possibly mitochondrial									23159000	16976000	24.241
Cs5g20510.2	35.5034	11	13	late embryogenesis abundant family protein (LEA family protein)	AT2G44060.2	75.8	4e-138	487	33.2 development.late embryogenesis abundant	development	cyto:	_	none									88248000	84683000	26.3653
Cs5g19210.1	85.1499	11	14	dynamin-like protein (ADL6)	AT1G10290.1	82.65	N.A.	1224	26.17 misc.dynamin	misc	cyto:	_	none						sp|Q9SE83|DRP2A_ARATH	1		8768000	9413200	23.115
Cs3g21590.1	110.533	12	9	ARP2/RPL3 ( RIBOSOMAL PROTEIN 2); structural constituent of ribosome	AT1G61580.1	88.34	N.A.	708	29.2.1.2.2.3 protein.synthesis.ribosomal protein.eukaryotic.60S subunit.L3	protein.synthesis	cyto:	_	none									7646500	5180500	22.5855
Cs1g24020.1	134.933	12	10	succinate dehydrogenase (ubiquinone) flavoprotein subunit	AT5G66760.1	89.59	N.A.	1168	8.1.7 TCA / org.transformation.TCA.succinate dehydrogenase	TCA / org	mito:	M	mitochondrial									16398000	17453000	24.012
Cs4g02950.1	60.2007	12	13	Xylose isomerase	AT5G57655.2	80.75	N.A.	823	3.5.1 minor CHO metabolism.others.Xylose isomerase	minor CHO metabolism	cyto:	_	none									29805000	40687000	25.0536
Cs5g08520.1	74.1416	13	7	acyl-CoA oxidase (ACX1)	AT4G16760.1	82.23	N.A.	1162	11.9.4.2 lipid metabolism.lipid degradation.beta-oxidation.acyl CoA DH	lipid metabolism	pero:	_	none									9555100	11621000	23.329
Cs5g11280.1	78.7747	13	11	unknown protein	AT3G01680.1	36.92	6e-128	455	35.2 not assigned.unknown	not assigned	cyto:	_	none									33198000	38811000	25.0973
Cs8g02720.1	61.5033	13	12	synaptotagmin A	AT2G20990.1	77.22	N.A.	883	35.1.19 not assigned.no ontology.C2 domain-containing protein	not assigned	E.R.:	S	possibly ER									21740000	16826000	24.189
Cs5g02290.1	73.835	14	10	long-chain-fatty-acid--CoA ligase / long-chain acyl-CoA synthetase	AT4G23850.1	75.38	N.A.	1065	11.1.9 lipid metabolism.FA synthesis and FA elongation.long chain fatty acid CoA ligase	lipid metabolism	cyto:	_	none									28039000	22029000	24.5669
Cs5g29630.1	75.7941	15	18	ribophorin II (RPN2) family protein	AT4G21150.3	66.62	N.A.	942	35.1 not assigned.no ontology	not assigned	plas:	S	ER									116180000	55487000	26.2587
Cs1g26100.2	97.8306	15	19	phospholipase D, delta (PLD{delta})	AT4G35790.2	72.8	N.A.	1317	11.9.3.1 lipid metabolism.lipid degradation.lysophospholipases.phospholipase D	lipid metabolism	cysk:	_	none									39265000	40706000	25.2527
Cs7g28750.1	115.871	16	14	2-oxoglutarate dehydrogenase, E1 subunit	AT5G65750.1	86.08	N.A.	1882	8.1.5 TCA / org.transformation.TCA.2-oxoglutarate dehydrogenase	TCA / org	mito:	M	mitochondrial					AT5G65750.1		1		20081000	19281000	24.23
Cs3g15060.1	47.6978	16	15	calreticulin 1 (CRT1)	AT1G56340.1	87.34	2e-180	629	30.3 signalling.calcium	signalling	extr:	S	ER						tr|A9PEC9|A9PEC9_POPTR	1		241370000	257320000	27.8928
Cs1g02850.1	14.0612		2	Encodes a member of the mitochondrial acyl carrier protein (ACP) family. As part of the mitochondrial matrix, it is likely to be involved in fatty acid or lipoic acid biogenesis. Its acylated form is predominantly present in the mitochondrial membrane while the non-acylated form is soluble.	AT2G44620.1	73.39	5e-49	189	11.1.12 lipid metabolism.FA synthesis and FA elongation.ACP protein	lipid metabolism	mito:	M	possibly mitochondrial									N.A.	7227000	#VALUE!
Cs7g24550.1	35.4592		2	SEC8 (secretion 8)	AT3G10380.1	71.04	1e-124	442	31.4 cell.vesicle transport	cell	cyto:	_	none									1570700	1234400	20.4092
orange1.1t01890.1	51.7701		2	glycine/serine hydroxymethyltransferase	AT4G13930.1	90.45	N.A.	902	25.1 C1-metabolism.glycine hydroxymethyltransferase	C1-metabolism	nucl:	_	none									2701200	2427500	21.2881
orange1.1t03995.1	26.2635		2	RNA-binding (RRM/RBD/RNP motifs) family protein	AT4G17720.1	75.65	1e-95	346	27.4 RNA.RNA binding	RNA	cyto:	_	none									653120	413010	18.9864
Cs2g16980.2	54.4653		3	unknown function DUF2359, transmembrane	AT1G23170.2	61.49	7e-161	563	35.2 not assigned.unknown	not assigned	nucl:	_	none									1831300	2208400	20.9395
Cs4g09700.1	36.4193		3	chaperone GrpE type 2	AT4G26780.1	54.79	6e-88	320	29.6 protein.folding	protein assembly & folding	mito:	M	mitochondrial									1463300	1379600	20.4383

## Sheet: Chromoplast
Supplementary Table S1. Characteristics of the identified citrus chromoplast proteins
Protein Identifications				BLAST-search & subcellular localization										BLAST-search against plastid database
	No. of identified peptide
Accession	Experiment 1	Experiment 2	Protein description	AT homolog	E-value	Identity	Mapman Class	Simplified mapman class	Xu Qiang homolog	Wolf PSORT	TargetP	Predotar	Prediction number	SUBA	PPDB	AT-Chlo	PLPROT	UNIPROT	Prediction number	putative plastid protein
orange1.1g007951m|PACid:18110119/orange1.1g007987m|PACid:18110120	76	75	ketol-acid reductoisomerase Identical to Ketol-acid reductoisomerase, chloroplast precursor [Arabidopsis Thaliana] (GB:Q05758;GB:Q42559); similar to Ketol-acid reductoisomerase, chloroplast precursor (Acetohydroxy-acid reductoisomerase) (Alpha-keto-beta-hydroxylacil reductoisomerase) (GB:O82043); similar to acetohydroxy acid isomeroreductase [Pisum sativum] (GB:CAB61890.1); similar to hypothetica…	AT3G58610.3	0	89.08	13.1.4.1.2 amino acid metabolism.synthesis.branched chain group.common.ketol-acid reductoisomerase	amino acid metabolism	Cs9g03530.1	chlo: 9.5	C	plastid	3	AT3G58610.1	AT3G58610.1	AT3G58610.1	AT3G58610.1	sp|Q05758|ILV5_ARATH	5	Y
orange1.1g012238m|PACid:18101339	70	62	ASP5 (ASPARTATE AMINOTRANSFERASE 5) encodes a plastid-localized aspartate aminotransferase Identical to Aspartate aminotransferase, chloroplast precursor (ASP5) [Arabidopsis Thaliana] (GB:P46248;GB:O49392;GB:Q8LGE6); similar to ASP2 (ASPARTATE AMINOTRANSFERASE 2) [Arabidopsis thaliana] (TAIR:AT5G19550.1); similar to aspartate aminotransferase-like [Solanum tuberosum] (GB:ABB55364.1); similar to h…	AT4G31990.2	0	83.3	13.1.1.2.1 amino acid metabolism.synthesis.central amino acid metabolism.aspartate.aspartate aminotransferase	amino acid metabolism	Cs7g06000.1	chlo: 12	C	plastid	3	AT4G31990	AT4G31990	AT4G31990	AT4G31990	tr|B9IL28|B9IL28_POPTR	5	Y
orange1.1g014834m|PACid:18127781	68	59	ketol-acid reductoisomerase Identical to Ketol-acid reductoisomerase, chloroplast precursor [Arabidopsis Thaliana] (GB:Q05758;GB:Q42559); similar to Ketol-acid reductoisomerase, chloroplast precursor (Acetohydroxy-acid reductoisomerase) (Alpha-keto-beta-hydroxylacil reductoisomerase) (GB:O82043); similar to acetohydroxy acid isomeroreductase [Pisum sativum] (GB:CAB61890.1); similar to hypothetica…	AT3G58610.3	0	87.11	13.1.4.1.2 amino acid metabolism.synthesis.branched chain group.common.ketol-acid reductoisomerase	amino acid metabolism	Cs9g14620.1	chlo: 9	C	plastid	3	AT3G58610.1	AT3G58610.3	AT3G58610.1	AT3G58610.1	tr|B9H2U7|B9H2U7_POPTR	5	Y
orange1.1g017153m|PACid:18095049	52	52	semialdehyde dehydrogenase family protein encodes an aspartate semialdehyde dehydrogenase, which produces the branch point intermediate for lysine and threonine/methionine biosynthesis similar to unnamed protein product [Vitis vinifera] (GB:CAO42370.1); contains InterPro domain NAD(P)-binding; (InterPro:IPR016040); contains InterPro domain Aspartate-semialdehyde dehydrogenase; (InterPro:IPR012080…	AT1G14810.1	0	84.08	13.1.3.6.1.2 amino acid metabolism.synthesis.aspartate family.misc.homoserine.aspartate semialdehyde dehydrogenase	amino acid metabolism	Cs2g17560.1	chlo: 12	C	plastid	3	AT1G14810	AT1G14810	AT1G14810	AT1G14810	tr|B9HVU3|B9HVU3_POPTR	5	Y
orange1.1g007512m|PACid:18100151	49	65	EDA9 (embryo sac development arrest 9); NAD binding / amino acid binding / binding / catalytic/ cofactor binding / oxidoreductase, acting on the CH-OH group of donors, NAD or NADP as acceptor / phosphoglycerate dehydrogenase similar to PGDH (3-PHOSPHOGLYCERATE DEHYDROGENASE), phosphoglycerate dehydrogenase [Arabidopsis thaliana] (TAIR:AT1G17745.1); similar to D-3-phosphoglycerate dehydrogenase, p…	AT4G34200.1	0	82.76	13.1.5.1.1 amino acid metabolism.synthesis.serine-glycine-cysteine group.serine.phosphoglycerate dehydrogenase	amino acid metabolism	Cs8g05060.1	chlo: 9.5	C	plastid	3	AT4G34200.1	AT4G34200.1	AT4G34200.1	AT4G34200.1	tr|A9PEK1|A9PEK1_POPTR	5	Y
orange1.1g012095m|PACid:18103090	45	50	AAT/ATAAT/MEE17 (maternal effect embryo arrest 17); aspartate transaminase similar to aminotransferase class I and II family protein [Arabidopsis thaliana] (TAIR:AT1G77670.1); similar to unnamed protein product [Vitis vinifera] (GB:CAO71816.1); contains InterPro domain Aminotransferases, class-I, pyridoxal-phosphate-binding site; (InterPro:IPR004838); contains InterPro domain Aminotransferase, cl…	AT2G22250.3	0	73.73	13.1.1.2.1 amino acid metabolism.synthesis.central amino acid metabolism.aspartate.aspartate aminotransferase	amino acid metabolism	Cs1g01760.2	chlo: 14	C	possibly plastid	3	AT2G22250	AT2G22250	AT2G22250	AT2G22250	sp|E9L7A5|PAT_PETHY	5	Y
orange1.1g011097m|PACid:18123581	44	57	arginosuccinate synthase family Identical to Argininosuccinate synthase, chloroplast precursor [Arabidopsis Thaliana] (GB:Q9SZX3;GB:Q8VZ47); similar to unnamed protein product [Vitis vinifera] (GB:CAO68272.1); similar to hypothetical protein OsI_036644 [Oryza sativa (indica cultivar-group)] (GB:EAY82685.1); similar to unknown [Picea sitchensis] (GB:ABK25462.1); contains InterPro domain Argininosu…	AT4G24830.1	0	80.08	13.1.2.3.22 amino acid metabolism.synthesis.glutamate family.arginine.arginosuccinate synthase	amino acid metabolism	Cs5g07120.1	chlo: 14	C	plastid	3	AT4G24830	AT4G24830	AT4G24830	AT4G24830	tr|F6GST3|F6GST3_VITVI	5	Y
orange1.1g018011m|PACid:18116599/orange1.1g024790m|PACid:18116604	42	54	lactoylglutathione lyase, putative / glyoxalase I, putative similar to ATGLX1 (GLYOXALASE I HOMOLOG), lactoylglutathione lyase [Arabidopsis thaliana] (TAIR:AT1G11840.3); similar to ATGLX1 (GLYOXALASE I HOMOLOG), lactoylglutathione lyase [Arabidopsis thaliana] (TAIR:AT1G11840.4); similar to ATGLX1 (GLYOXALASE I HOMOLOG), lactoylglutathione lyase [Arabidopsis thaliana] (TAIR:AT1G11840.1); similar t…	AT1G67280.1	6e-171	83.2	13.2.3.2 amino acid metabolism.degradation.aspartate family.threonine	amino acid metabolism	Cs4g16390.2	chlo: 10	C	mitochondrial	2	AT1G67280.1	AT1G67280.1	AT1G67280.1	AT1G67280.1	sp|Q8W593|LGUC_ARATH	5	Y
orange1.1g015899m|PACid:18127679	39	41	indole-3-glycerol phosphate synthase, putative similar to indole-3-glycerol phosphate synthase (IGPS) [Arabidopsis thaliana] (TAIR:AT2G04400.1); similar to unnamed protein product [Vitis vinifera] (GB:CAO41139.1); contains InterPro domain Indole-3-glycerol phosphate synthase, central region; (InterPro:IPR001468); contains InterPro domain Ribulose-phosphate binding barrel; (InterPro:IPR011060); co…	AT5G48220.1	3e-161	76.27	13.1.6.5.4 amino acid metabolism.synthesis.aromatic aa.tryptophan.indole-3-glycerol phosphate synthase	amino acid metabolism	Cs2g19140.1	chlo: 9	C	possibly plastid	3	AT5G48220.1	AT5G48220.1	AT5G48220.1	AT5G48220.1	tr|Q9LUB2|Q9LUB2_ARATH	5	Y
orange1.1g043610m|PACid:18099052	33	37	phosphoserine aminotransferase, putative similar to PSAT (phosphoserine aminotransferase), phosphoserine transaminase [Arabidopsis thaliana] (TAIR:AT4G35630.1); similar to Phosphoserine aminotransferase, chloroplast precursor (Phosphohydroxythreonine aminotransferase) (PSAT) (GB:P52877); contains InterPro domain Pyridoxal phosphate-dependent transferase, major region (InterPro:IPR015424); contain…	AT2G17630.1	0	74.19	13.1.5.1.2 amino acid metabolism.synthesis.serine-glycine-cysteine group.serine.phosphoserine aminotransferase	amino acid metabolism	Cs1g26400.1	chlo: 14	C	plastid	3	AT2G17630.1		AT2G17630.1	AT2G17630.1	tr|F6H8F3|F6H8F3_VITVI	4	Y
orange1.1g006969m|PACid:18137795	31	33	IMS1; 2-isopropylmalate synthase Encodes an active Arabidopsis isopropylmalate synthase IPMS2. Involved in leucine biosynthesis. Do not participate in the chain elongation of glucosinolates. Expressed constitutively throughout the plant. Loss of IPMS2 can be compensated by a second isopropylmalate synthase gene IPMS1 (At1g18500). Identical to 2-isopropylmalate synthase 2, chloroplast precursor (I…	AT1G74040.1	0	82.72	13.1.4.4.1 amino acid metabolism.synthesis.branched chain group.leucine specific.2-isopropylmalate synthase	amino acid metabolism	Cs5g24360.1	chlo: 14	C	plastid	3	AT1G74040	AT1G74040		AT1G74040	tr|B9H597|B9H597_POPTR	4	Y
orange1.1g046427m|PACid:18091757	30	31	EDA9 (embryo sac development arrest 9); NAD binding / amino acid binding / binding / catalytic/ cofactor binding / oxidoreductase, acting on the CH-OH group of donors, NAD or NADP as acceptor / phosphoglycerate dehydrogenase similar to PGDH (3-PHOSPHOGLYCERATE DEHYDROGENASE), phosphoglycerate dehydrogenase [Arabidopsis thaliana] (TAIR:AT1G17745.1); similar to D-3-phosphoglycerate dehydrogenase, p…	AT4G34200.1	0	80.57	13.1.5.1.1 amino acid metabolism.synthesis.serine-glycine-cysteine group.serine.phosphoglycerate dehydrogenase	amino acid metabolism	Cs3g23090.1	mito: 8	C	mitochondrial	1	AT4G34200	AT4G34200	AT4G34200		tr|B9MVW0|B9MVW0_POPTR	4	Y
orange1.1g010070m|PACid:18137174	27	30	3-phosphoshikimate 1-carboxyvinyltransferase / 5-enolpyruvylshikimate-3-phosphate / EPSP synthase encodes 3-phosphoshikimate 1-carboxyvinyltransferase / 5-enolpyruvylshikimate-3-phosphate / EPSP synthase involved in chorismate biosynthesis Identical to 3-phosphoshikimate 1-carboxyvinyltransferase, chloroplast precursor [Arabidopsis Thaliana] (GB:P05466;GB:O22142;GB:Q501E1); similar to 3-phosphosh…	AT2G45300.1	0	77.82	13.1.6.1.6 amino acid metabolism.synthesis.aromatic aa.chorismate.5-enolpyruvylshikimate-3-phosphate synthase	amino acid metabolism	orange1.1t00227.1	chlo: 14	C	plastid	3	AT2G45300	AT2G45300	AT2G45300	AT2G45300	sp|P05466|AROA_ARATH	5	Y
orange1.1g016689m|PACid:18096427/orange1.1g017144m|PACid:18096428	27	28	lactoylglutathione lyase, putative / glyoxalase I, putative similar to ATGLX1 (GLYOXALASE I HOMOLOG), lactoylglutathione lyase [Arabidopsis thaliana] (TAIR:AT1G11840.3); similar to ATGLX1 (GLYOXALASE I HOMOLOG), lactoylglutathione lyase [Arabidopsis thaliana] (TAIR:AT1G11840.4); similar to ATGLX1 (GLYOXALASE I HOMOLOG), lactoylglutathione lyase [Arabidopsis thaliana] (TAIR:AT1G11840.1); similar t…	AT1G67280.1	2e-153	77.03	13.2.3.2 amino acid metabolism.degradation.aspartate family.threonine	amino acid metabolism	Cs4g19590.1	chlo: 14	C	plastid	3	AT1G67280.1	AT1G67280.1	AT1G67280.1	AT1G67280.1	tr|D7SUB6|D7SUB6_VITVI	5	Y
orange1.1g045794m|PACid:18099941	26	34	AT-HF (ARABIDOPSIS THALIANA HISF PROTEIN) encodes a glutamine amidotransferase and cyclase, catalyzes the fifth and sixth steps of the histidine biosynthetic pathway Identical to Imidazole glycerol phosphate synthase hisHF, chloroplast precursor [Arabidopsis Thaliana] (GB:Q9SZ30;GB:O80330); similar to unnamed protein product [Vitis vinifera] (GB:CAO38924.1); similar to predicted protein [Physcomi…	AT4G26900.1	0	84.85	13.1.7.10 amino acid metabolism.synthesis.histidine.Imidazole glycerol phosphate synthase	amino acid metabolism	Cs4g10090.1	chlo: 13	C	none	2	AT4G26900	AT4G26900	AT4G26900	AT4G26900	tr|B9GFE9|B9GFE9_POPTR	5	Y
orange1.1g012368m|PACid:18133549	26	28	acetylornithine aminotransferase, mitochondrial, putative / acetylornithine transaminase, putative / AOTA, putative / ACOAT, putative similar to delta-OAT (ornithine- delta-aminotransferase), ornithine-oxo-acid transaminase [Arabidopsis thaliana] (TAIR:AT5G46180.1); similar to unnamed protein product [Vitis vinifera] (GB:CAO45027.1); similar to unknown [Populus trichocarpa] (GB:ABK95025.1); conta…	AT1G80600.1	0	67.6	13.1.2.3.4 amino acid metabolism.synthesis.glutamate family.arginine.acetylornithine aminotransferase	amino acid metabolism	Cs4g12660.2	chlo: 12	C	possibly plastid	3	AT1G80600	AT1G80600	AT1G80600	AT1G80600	tr|D7SWN2|D7SWN2_VITVI	5	Y
orange1.1g010020m|PACid:18108364	25	32	argininosuccinate lyase, putative / arginosuccinase, putative similar to unknown [Picea sitchensis] (GB:ABK25117.1); similar to predicted protein [Physcomitrella patens subsp. patens] (GB:EDQ83071.1); similar to unnamed protein product [Vitis vinifera] (GB:CAO61603.1); contains InterPro domain L-Aspartase-like; (InterPro:IPR008948); contains InterPro domain Fumarate lyase; (InterPro:IPR000362); c…	AT5G10920.1	0	82.25	13.1.2.3.23 amino acid metabolism.synthesis.glutamate family.arginine.argininosuccinate lyase	amino acid metabolism	Cs3g17200.1	chlo: 13	S	plastid	2	AT5G10920	AT5G10920	AT5G10920	AT5G10920	tr|Q9LEU8|Q9LEU8_ARATH	5	Y
orange1.1g009781m|PACid:18132962	24	23	MTO2 (METHIONINE OVER-ACCUMULATOR); threonine synthase threonine synthase Identical to Threonine synthase, chloroplast precursor [Arabidopsis Thaliana] (GB:Q9S7B5;GB:Q39144); similar to threonine synthase, putative [Arabidopsis thaliana] (TAIR:AT1G72810.1); similar to unnamed protein product [Vitis vinifera] (GB:CAO44290.1); similar to Threonine synthase, chloroplast precursor (TS) (GB:Q9MT28); s…	AT4G29840.1	0	86.43	13.1.3.2.1 amino acid metabolism.synthesis.aspartate family.threonine.threonine synthase	amino acid metabolism	Cs1g17840.1	chlo: 11.5	C	possibly plastid	3	AT4G29840.1	AT4G29840.1	AT4G29840.1	Cs1g17840.1	sp|Q9MT28|THRC_SOLTU	4	Y
orange1.1g025777m|PACid:18094446	22	24	aconitase C-terminal domain-containing protein similar to aconitase C-terminal domain-containing protein [Arabidopsis thaliana] (TAIR:AT3G58990.1); similar to unknown [Populus trichocarpa x Populus deltoides] (GB:ABK96460.1); contains InterPro domain Aconitase/3-isopropylmalate dehydratase, swivel; (InterPro:IPR015928); contains InterPro domain Aconitase A/isopropylmalate dehydratase small subuni…	AT2G43090.1	8e-81	78.53	13.1.4.4 amino acid metabolism.synthesis.branched chain group.leucine specific	amino acid metabolism	Cs5g08610.1	chlo: 13	C	plastid	3	AT2G43090	AT2G43090	AT2G43090	AT2G43090	tr|A5B9M3|A5B9M3_VITVI	5	Y
orange1.1g017920m|PACid:18094082	22	22	diaminopimelate epimerase family protein Identical to Diaminopimelate epimerase, chloroplast precursor (DAPF) [Arabidopsis Thaliana] (GB:Q9LFG2); similar to unnamed protein product [Vitis vinifera] (GB:CAO18103.1); contains InterPro domain Diaminopimelate epimerase; (InterPro:IPR001653)	AT3G53580.1	2e-161	74.52	13.1.3.5.4 amino acid metabolism.synthesis.aspartate family.lysine.diaminopimelate epimerase	amino acid metabolism	Cs6g05615.1	chlo: 7	C	plastid	3	AT3G53580	AT3G53580	AT3G53580	AT3G53580	tr|F6HQY5|F6HQY5_VITVI	5	Y
orange1.1g021570m|PACid:18120051	21	23	OASB (O-ACETYLSERINE (THIOL) LYASE B); cysteine synthase Arabidopsis thaliana O-acetylserine (thiol) lyase (OAS-TL) isoform oasB, the key enzyme for fixation of inorganic sulfide. It catalyzes the formation of cysteine from O-acetylserine and inorganic sulfide. Identical to Cysteine synthase, chloroplast/chromoplast precursor (OASB) [Arabidopsis Thaliana] (GB:P47999;GB:O22828;GB:Q42568); similar …	AT2G43750.2	3e-101	77.12	13.1.5.3.1 amino acid metabolism.synthesis.serine-glycine-cysteine group.cysteine.OASTL	amino acid metabolism	orange1.1t02144.1	chlo: 9	C	plastid	3	AT2G43750	AT2G43750	AT2G43750	AT2G43750	tr|B9N5X9|B9N5X9_POPTR	5	Y
orange1.1g012099m|PACid:18111687	21	20	arginine biosynthesis protein ArgJ family similar to unnamed protein product [Vitis vinifera] (GB:CAO18037.1); contains InterPro domain Peptidase S58 DmpA/arginine biosynthesis protein ArgJ (InterPro:IPR016117); contains InterPro domain Arginine biosynthesis protein ArgJ; (InterPro:IPR002813)	AT2G37500.1	0	78.6	13.1.2.3.2 amino acid metabolism.synthesis.glutamate family.arginine.acetylglutamate kinase	amino acid metabolism	Cs6g06150.1	chlo: 11	C	possibly plastid	3	AT2G37500	AT2G37500	AT2G37500	AT2G37500	tr|D7TQ89|D7TQ89_VITVI	5	Y
orange1.1g015441m|PACid:18093807	20	27	semialdehyde dehydrogenase family protein Identical to Probable N-acetyl-gamma-glutamyl-phosphate reductase, chloroplast precursor [Arabidopsis Thaliana] (GB:Q93Z70;GB:O82187); similar to unnamed protein product [Vitis vinifera] (GB:CAO47751.1); contains InterPro domain NAD(P)-binding; (InterPro:IPR016040); contains InterPro domain Semialdehyde dehydrogenase, dimerisation region; (InterPro:IPR012…	AT2G19940.2	0	77.04	13.1.2.3 amino acid metabolism.synthesis.glutamate family.arginine	amino acid metabolism	Cs5g34320.2	chlo: 10	C	none	2	AT2G19940	AT2G19940	AT2G19940	AT2G19940	sp|Q93Z70|ARGC_ARATH	5	Y
orange1.1g012347m|PACid:18098392	20	22	TSB1 (TRYPTOPHAN SYNTHASE BETA-SUBUNIT) A.thaliana tryptophan synthase beta subunit (trpB) Identical to Tryptophan synthase beta chain 1, chloroplast precursor (TSB1) [Arabidopsis Thaliana] (GB:P14671); similar to TSB2 (TRYPTOPHAN SYNTHASE BETA-SUBUNIT), tryptophan synthase [Arabidopsis thaliana] (TAIR:AT4G27070.1); similar to tryptophan synthase B [Oryza sativa] (GB:BAA19928.1); similar to unnam…	AT5G54810.1	0	84.27	13.1.6.5.5 amino acid metabolism.synthesis.aromatic aa.tryptophan.tryptophan synthase	amino acid metabolism	orange1.1t03426.2	chlo: 10	C	plastid	3	AT5G54810	AT5G54810	AT5G54810	AT5G54810	sp|P14671|TRPB1_ARATH	5	Y
orange1.1g012098m|PACid:18113553	19	27	diaminopimelate decarboxylase, putative / DAP carboxylase, putative Identical to Diaminopimelate decarboxylase 2, chloroplast precursor (LYSA2) [Arabidopsis Thaliana] (GB:Q94A94;GB:Q9LYI5;GB:Q9SCX0); similar to diaminopimelate decarboxylase, putative / DAP carboxylase, putative [Arabidopsis thaliana] (TAIR:AT3G14390.1); similar to Os02g0440000 [Oryza sativa (japonica cultivar-group)] (GB:NP_00104…	AT5G11880.1	0	80.04	13.1.3.5.5 amino acid metabolism.synthesis.aspartate family.lysine.diaminopimelate decarboxylase	amino acid metabolism	Cs8g07420.2	chlo: 11	C	plastid	3	AT5G11880	AT5G11880	AT5G11880	AT5G11880	tr|B9HRK5|B9HRK5_POPTR	5	Y
orange1.1g024132m|PACid:18094650	19	20	3-isopropylmalate dehydrogenase, chloroplast, putative The AtIMD2 is one out of 3 genes encoding the enzyme 3-isopropylmalate dehydrogenase involved in leucine biosynthesis in Arabidopsis. Its subcellular location has been targeted to plastids. Identical to 3-isopropylmalate dehydrogenase 2, chloroplast precursor (IMDH2) [Arabidopsis Thaliana] (GB:P93832;GB:Q540Z4;GB:Q8W4P6); similar to 3-isoprop…	AT1G80560.1	4e-105	72.22	13.1.4.4.3 amino acid metabolism.synthesis.branched chain group.leucine specific.3-isopropylmalate dehydrogenase	amino acid metabolism	Cs1g11670.3	chlo: 12.5	M	possibly ER	1	AT1G80560.1	AT1G80560.1	AT1G80560.1	AT1G80560.1	tr|B9GG50|B9GG50_POPTR	5	Y
orange1.1g010403m|PACid:18110772	18	29	aconitase family protein / aconitate hydratase family protein similar to aconitate hydratase, cytoplasmic, putative / citrate hydro-lyase/aconitase, putative [Arabidopsis thaliana] (TAIR:AT4G26970.1); similar to isopropylmalate dehydratase, large subunit [Chlamydomonas reinhardtii] (GB:XP_001702135.1); similar to hypothetical protein OsI_005523 [Oryza sativa (indica cultivar-group)] (GB:EAY84290.…	AT4G13430.1	0	81.34	13.1.4.4 amino acid metabolism.synthesis.branched chain group.leucine specific	amino acid metabolism	Cs5g35290.1	chlo: 12	C	plastid	3	AT4G13430	AT4G13430	AT4G13430	AT4G13430	tr|B9HSU8|B9HSU8_POPTR	5	Y
orange1.1g048725m|PACid:18094679	17	17	CSR1 (CHLORSULFURON/IMIDAZOLINONE RESISTANT 1) Catalyzes the formation of acetolactate from pyruvate, the first step in valine and isoleucine biosynthesis. Requires FAD, thiamine pyrophosphate and Mg. Inhibited by the sulphonylurea herbicide, chlorsulphuron, and the imidazolinone herbicide, imazapyr. The obtained crystal structure of acetohydroxyacid synthase AHAS, EC 2.2.1.6)in complex with herb…	AT3G48560.1	0	85.79	13.1.4.1.1 amino acid metabolism.synthesis.branched chain group.common.acetolactate synthase	amino acid metabolism	Cs7g22130.1	chlo: 14	C	plastid	3	AT3G48560	AT3G48560	AT3G48560	AT3G48560	tr|B9IFC5|B9IFC5_POPTR	5	Y
orange1.1g013510m|PACid:18103007	16	22	EMB1144 (EMBRYO DEFECTIVE 1144); chorismate synthase Identical to Chorismate synthase, chloroplast precursor [Arabidopsis Thaliana] (GB:P57720;GB:Q570J9;GB:Q93ZI3); similar to unknown [Populus trichocarpa] (GB:ABK95550.1); contains InterPro domain Chorismate synthase; (InterPro:IPR000453)	AT1G48850.1	0	81.46	13.1.6.1.7 amino acid metabolism.synthesis.aromatic aa.chorismate.chorismate synthase	amino acid metabolism	Cs7g27180.1	chlo: 5	C	plastid	3	AT1G48850	AT1G48850	AT1G48850	AT1G48850	tr|A9PGP7|A9PGP7_POPTR	5	Y
orange1.1g017392m|PACid:18133453/orange1.1g018869m|PACid:18133454	16	21	mercaptopyruvate/thiosulfate sulfurtransferase (Mst1/Rdh1) or AtStr1;encodes a sulfurtransferase/rhodaneses, which belongs to a group of enzymes widely distributed in all three phyla that catalyze the transfer of sulfur from a donor to a thiophilic acceptor substrate. The protein and transcript levels are NOT affected by senescence or exogenous cyanide, suggesting that sulfurtransferases are invo…	AT1G79230.1	4e-161	71.47	13.2.5.3 amino acid metabolism.degradation.serine-glycine-cysteine group.cysteine	amino acid metabolism	Cs4g12840.1	chlo: 7	M	mitochondrial	1	AT1G79230		AT1G79230	AT1G79230	sp|O64530|STR1_ARATH	4	Y
orange1.1g047033m|PACid:18098208	15	17	acetolactate synthase small subunit, putative similar to acetolactate synthase small subunit, putative [Arabidopsis thaliana] (TAIR:AT5G16290.2); similar to acetolactate synthase small subunit, putative [Arabidopsis thaliana] (TAIR:AT5G16290.1); similar to hypothetical protein [Vitis vinifera] (GB:CAN61470.1); contains InterPro domain Amino acid-binding ACT; (InterPro:IPR002912); contains InterPr…	AT2G31810.1	0	71.03	13.1.4.1.1 amino acid metabolism.synthesis.branched chain group.common.acetolactate synthase	amino acid metabolism	Cs2g30910.1		C		1	AT2G31810.1	AT2G31810.1	AT2G31810.1	AT2G31810.1	tr|Q93YZ7|Q93YZ7_ARATH	5	Y
orange1.1g036421m|PACid:18109913	14	18	DHS2 (3-DEOXY-D-ARABINO-HEPTULOSONATE 7-PHOSPHATE SYNTHASE); 3-deoxy-7-phosphoheptulonate synthase Enzyme catalyzing the first committed step in aromatic amino acid biosynthesis Identical to Phospho-2-dehydro-3-deoxyheptonate aldolase 2, chloroplast precursor (DHS2) [Arabidopsis Thaliana] (GB:Q00218;GB:Q9SZC8); similar to DHS1 (3-DEOXY-D-ARABINO-HEPTULOSONATE 7-PHOSPHATE SYNTHASE 1), 3-deoxy-7-ph…	AT4G33510.2	0	80.62	13.1.6.1.1 amino acid metabolism.synthesis.aromatic aa.chorismate.3-deoxy-D-arabino-heptulosonate 7-phosphate synthase	amino acid metabolism	orange1.1t02000.1	mito: 8	C	plastid	2	AT4G33510	AT4G33510	AT4G33510	AT4G33510	sp|Q00218|AROG_ARATH	5	Y
orange1.1g003819m|PACid:18122972	14	16	ATCIMS (COBALAMIN-INDEPENDENT METHIONINE SYNTHASE); 5-methyltetrahydropteroyltriglutamate-homocysteine S-methyltransferase/ methionine synthase Encodes a cytosolic cobalamin-independent methionine synthase, involved in methionine regeneration via the activated methyl cycle (SAM cycle). The protein undergoes thiolation following treatment with the oxidant tert-butylhydroperoxide. Identical to 5-me…	AT5G17920.2	0	83.86	13.1.3.4 amino acid metabolism.synthesis.aspartate family.methionine	amino acid metabolism	Cs2g28930.1	chlo: 5	_	none	1	AT5G17920.1		AT5G17920.1	AT5G17920.1	tr|B9MYM2|B9MYM2_POPTR	4	Y
orange1.1g018820m|PACid:18097068	12	17	ASP3 (ASPARTATE AMINOTRANSFERASE 3) Encodes the chloroplastic isozyme of aspartate aminotransferase. Involved in aspartate biosynthesis and nitrogen metabolism. mRNA is expressed in senescing leaves. Identical to Aspartate aminotransferase, chloroplast precursor (ASP3) [Arabidopsis Thaliana] (GB:P46644); similar to ASP2 (ASPARTATE AMINOTRANSFERASE 2) [Arabidopsis thaliana] (TAIR:AT5G19550.1); sim…	AT5G11520.1	5e-176	84.12	13.1.1.2.1 amino acid metabolism.synthesis.central amino acid metabolism.aspartate.aspartate aminotransferase	amino acid metabolism	Cs4g19830.1	chlo: 7	M	none	1	AT5G11520	AT5G11520	AT5G11520	AT5G11520	sp|P46644|AAT3_ARATH	5	Y
orange1.1g010250m|PACid:18106972	12	13	POP2 (POLLEN-PISTIL INCOMPATIBILITY 2); 4-aminobutyrate transaminase Genetically redundant with POP3;mediates pollen tube guidance. Double mutants are self sterile; gamma-aminobutyrate transaminase subunit precursor; nuclear gene for mitochondrial product. Encodes gamma-aminobutyrate transaminase that uses pyruvate instead of alpha-ketoglutarate as cosubstrate. Mutations in POP2/HER1 render roots…	AT3G22200.1	0	83.65	13.1.1.1.2 amino acid metabolism.synthesis.central amino acid metabolism.GABA.GABA transaminase	amino acid metabolism	Cs6g11370.3	chlo: 11	M	mitochondrial	1	AT3G22200				sp|Q84P52|GATP3_SOLLC	2	Y
orange1.1g016612m|PACid:18117122/orange1.1g019543m|PACid:18117123	11	9	CBL (CYSTATHIONINE BETA-LYASE) Encodes second enzyme in the methionine biosynthetic pathway Identical to Cystathionine beta-lyase, chloroplast precursor [Arabidopsis Thaliana] (GB:P53780;GB:Q8VZL8); similar to MTO1 (METHIONINE OVERACCUMULATION 1) [Arabidopsis thaliana] (TAIR:AT3G01120.1); similar to unnamed protein product [Vitis vinifera] (GB:CAO63063.1); contains InterPro domain Cystathionine b…	AT3G57050.1	0	84.2	13.1.3.4.2 amino acid metabolism.synthesis.aspartate family.methionine.cystathionine beta-lyase	amino acid metabolism	orange1.1t01854.2	chlo: 5	_	none	1	AT3G57050.1	AT3G57050.1	AT3G57050.1	AT3G57050.1	sp|P53780|METC_ARATH	5	Y
orange1.1g036241m|PACid:18108443	11	7	ATBCAT-2; branched-chain-amino-acid transaminase/ catalytic Encodes a chloroplast branched-chain amino acid aminotransferase. Complements the yeast leu/iso-leu/val auxotrophy mutant. Identical to Branched-chain-amino-acid aminotransferase 2, chloroplast precursor (BCAT2) [Arabidopsis Thaliana] (GB:Q9M439;GB:O80598); similar to ATBCAT-3/BCAT3 (BRANCHED-CHAIN AMINOTRANSFERASE 3) [Arabidopsis thalia…	AT1G10070.2	2e-151	75.15	13.1.4.1.4 amino acid metabolism.synthesis.branched chain group.common.branched-chain amino acid aminotransferase	amino acid metabolism	Cs3g16430.2	chlo: 9	M	mitochondrial	1	AT1G10070			AT1G10070	sp|Q9M439|BCAT2_ARATH	3	Y
orange1.1g025084m|PACid:18124807	10	18	ATBCAT-3/BCAT3 (BRANCHED-CHAIN AMINOTRANSFERASE 3); branched-chain-amino-acid transaminase/ catalytic Encodes a chloroplast branched-chain amino acid aminotransferase. Complements the yeast leu/iso-leu/val auxotrophy mutant. Identical to Branched-chain-amino-acid aminotransferase 3, chloroplast precursor (BCAT3) [Arabidopsis Thaliana] (GB:Q9M401;GB:Q8LAT6;GB:Q9M2Z0); similar to ATBCAT-5, branched…	AT3G49680.1	2e-130	84.82	13.1.4.1.4 amino acid metabolism.synthesis.branched chain group.common.branched-chain amino acid aminotransferase	amino acid metabolism	Cs1g21190.1	chlo: 7	_	none	1	AT3G49680	AT3G49680	AT3G49680	AT3G49680	tr|B9HFT9|B9HFT9_POPTR	5	Y
orange1.1g007783m|PACid:18101668	10	17	anthranilate phosphoribosyltransferase, putative similar to predicted protein [Physcomitrella patens subsp. patens] (GB:EDQ70838.1); similar to hypothetical protein OsI_005583 [Oryza sativa (indica cultivar-group)] (GB:EAY84350.1); similar to unnamed protein product [Vitis vinifera] (GB:CAO16117.1); contains InterPro domain Glycosyl transferase, family 3; (InterPro:IPR000312)	AT1G70570.1	0	77.31	13.1.6.5.2 amino acid metabolism.synthesis.aromatic aa.tryptophan.anthranilate phosphoribosyltransferase	amino acid metabolism	Cs7g09290.1	chlo: 13	C	plastid	3	AT1G70570	AT1G70570	AT1G70570	AT1G70570	tr|Q9C5F4|Q9C5F4_ARATH	5	Y
orange1.1g018443m|PACid:18107489	10	12	DHDPS2 (DIHYDRODIPICOLINATE SYNTHASE); dihydrodipicolinate synthase mutant has Increased levels of threonine; Dihydrodipicolinate Synthase 2 Identical to Dihydrodipicolinate synthase 2, chloroplast precursor (DHDPS2) [Arabidopsis Thaliana] (GB:Q9FVC8;GB:O22129); similar to dihydrodipicolinate synthase 1 (DHDPS1) (DHDPS) (DHPS1) [Arabidopsis thaliana] (TAIR:AT3G60880.2); similar to unnamed protein…	AT2G45440.1	1e-169	81.9	13.1.3.5.1 amino acid metabolism.synthesis.aspartate family.lysine.dihydrodipicolinate synthase	amino acid metabolism	Cs3g15560.2	chlo: 7.5	M	ER	1	AT2G45440	AT2G45440	AT2G45440	AT2G45440	tr|B9GPI1|B9GPI1_POPTR	5	Y
orange1.1g022552m|PACid:18110759/orange1.1g028530m|PACid:18110761	10	11	ACT domain-containing protein similar to uridylyltransferase-related [Arabidopsis thaliana] (TAIR:AT1G16880.1); similar to unnamed protein product [Vitis vinifera] (GB:CAO70126.1); similar to Os12g0152700 [Oryza sativa (japonica cultivar-group)] (GB:NP_001066177.1); contains InterPro domain Amino acid-binding ACT; (InterPro:IPR002912)	AT5G04740.1	7e-111	70.27	13 amino acid metabolism	amino acid metabolism	Cs7g20440.1	chlo: 13	C	plastid	3	AT5G04740	AT5G04740	AT5G04740	AT5G04740	tr|B9HVX7|B9HVX7_POPTR	5	Y
orange1.1g009517m|PACid:18115817	9	18	ALAAT2 (ALANINE AMINOTRANSFERASE 2); alanine transaminase Encodes for alanine aminotransferase ALAAT2. similar to ALAAT1 (ALANINE AMINOTRANSFERAS), alanine transaminase [Arabidopsis thaliana] (TAIR:AT1G17290.1); similar to alanine aminotransferase [Capsicum annuum] (GB:AAR05449.1); similar to alanine aminotransferase 1 [Glycine max] (GB:ABW17196.1); similar to unnamed protein product [Vitis vinif…	AT1G72330.1	0	79.27	13.1.1.3.1 amino acid metabolism.synthesis.central amino acid metabolism.alanine.alanine aminotransferase	amino acid metabolism	Cs1g16570.1	chlo: 8.5	M	mitochondrial	1			AT1G23310	AT1G72330	tr|F6HXL0|F6HXL0_VITVI	3	Y
orange1.1g018330m|PACid:18135653	9	12	aspartate/glutamate/uridylate kinase family protein encodes a N-acetylglutamate kinase, involved in arginine biosynthesis similar to unnamed protein product [Vitis vinifera] (GB:CAO43988.1); contains InterPro domain Aspartate/glutamate/uridylate kinase; (InterPro:IPR001048); contains InterPro domain N-acetylglutamate kinase; (InterPro:IPR011148); contains InterPro domain Acetylglutamate kinase; (…	AT3G57560.1	1e-122	75	13.1.2.3.2 amino acid metabolism.synthesis.glutamate family.arginine.acetylglutamate kinase	amino acid metabolism	Cs7g07740.1	cyto: 4	C	plastid	2	AT3G57560	AT3G57560	AT3G57560	AT3G57560	tr|F6H2W8|F6H2W8_VITVI	5	Y
orange1.1g009957m|PACid:18131328	9	10	MTO2 (METHIONINE OVER-ACCUMULATOR); threonine synthase threonine synthase Identical to Threonine synthase, chloroplast precursor [Arabidopsis Thaliana] (GB:Q9S7B5;GB:Q39144); similar to threonine synthase, putative [Arabidopsis thaliana] (TAIR:AT1G72810.1); similar to unnamed protein product [Vitis vinifera] (GB:CAO44290.1); similar to Threonine synthase, chloroplast precursor (TS) (GB:Q9MT28); s…	AT4G29840.1	0	83.94	13.1.3.2.1 amino acid metabolism.synthesis.aspartate family.threonine.threonine synthase	amino acid metabolism	Cs4g15090.2	chlo: 9	C	plastid	3	AT4G29840	AT4G29840	AT4G29840	AT4G29840	sp|Q9S7B5|THRC1_ARATH	5	Y
orange1.1g001559m|PACid:18125804	9	4	LKR (SACCHAROPINE DEHYDROGENASE) ;Encodes two proteins. One protein is the monofunctional saccharopine dehydrogenase involved in lysine degradation. The longer protein from the same LKR/SDH locus is bifunctional and also has saccharopine dehydrogenase activity. The monofunctional SDH functions mainly to enhance the flux of lysine catabolism. Gene expression is induced by abscisic acid, jasmonate,…	AT4G33150.2	0	70.87	13.2.3.5 amino acid metabolism.degradation.aspartate family.lysine	amino acid metabolism	Cs4g06620.1	plas: 9	C	possibly plastid	2							Y
orange1.1g048400m|PACid:18101007	8	18	OMR1 (L-O-METHYLTHREONINE RESISTANT 1); L-threonine ammonia-lyase first enzyme in the biosynthetic pathway of isoleucine Identical to Threonine dehydratase biosynthetic, chloroplast precursor (OMR1) [Arabidopsis Thaliana] (GB:Q9ZSS6;GB:Q9SPF1); similar to ATSR (ARABIDOPSIS THALIANA SIGNAL-RESPONSIVE), serine racemase [Arabidopsis thaliana] (TAIR:AT4G11640.1); similar to threonine dehydratase/deam…	AT3G10050.1	0	81.8	13.1.4.5.1 amino acid metabolism.synthesis.branched chain group.isoleucine specific.threonine ammonia-lyase	amino acid metabolism	Cs6g15740.2	chlo: 8	C	plastid	3	AT3G10050	AT3G10050	AT3G10050	AT3G10050	sp|Q9ZSS6|THD1_ARATH	5	Y
orange1.1g006864m|PACid:18111043	8	12	PGDH (3-PHOSPHOGLYCERATE DEHYDROGENASE); phosphoglycerate dehydrogenase encodes a 3-Phosphoglycerate dehydrogenase Identical to D-3-phosphoglycerate dehydrogenase, chloroplast precursor [Arabidopsis Thaliana] (GB:O04130); similar to EDA9 (embryo sac development arrest 9), NAD binding / amino acid binding / binding / catalytic/ cofactor binding / oxidoreductase, acting on the CH-OH group of donors…	AT1G17745.1	0	73.37	13.1.5.1.1 amino acid metabolism.synthesis.serine-glycine-cysteine group.serine.phosphoglycerate dehydrogenase	amino acid metabolism	Cs8g05060.1	mito: 9.5	C	plastid	2	AT4G34200	AT4G34200	AT4G34200	AT4G34200	tr|A9PEK1|A9PEK1_POPTR	5	Y
orange1.1g009172m|PACid:18135112/orange1.1g009523m|PACid:18135113	8	4	MTO1 (METHIONINE OVERACCUMULATION 1) encodes a cystathionine gamma-synthase, which performs the first committed step in methionine biosynthesis. A conserved motif of 13 amino acids in the first exon is required for posttranscriptional autoregulation. This enzyme shares the same substrate as threonine synthase (TS) and its absence transcriptionally affects 8 genes in the genome. Identical to Cysta…	AT3G01120.1	0	84.33	13.1.3.4.1 amino acid metabolism.synthesis.aspartate family.methionine.cystathionine gamma-synthase	amino acid metabolism	Cs6g21540.1	chlo: 6	C	plastid	3	AT3G01120.1		AT3G01120.1	AT3G01120.1	tr|Q9MT30|Q9MT30_SOLTU	4	Y
orange1.1g026030m|PACid:18104367	7	8	lactoylglutathione lyase, putative / glyoxalase I, putative Identical to Lactoylglutathione lyase [Arabidopsis Thaliana] (GB:Q8H0V3;GB:Q9LMZ7); similar to lactoylglutathione lyase, putative / glyoxalase I, putative [Arabidopsis thaliana] (TAIR:AT1G67280.1); similar to lactoylglutathione lyase, putative / glyoxalase I, putative [Arabidopsis thaliana] (TAIR:AT1G67280.2); similar to glyoxalase I [Ar…	AT1G08110.4	4e-87	76.3	13.2.3.2 amino acid metabolism.degradation.aspartate family.threonine	amino acid metabolism	Cs8g15790.1	chlo: 8	C	plastid	3	AT1G08110		AT1G08110	AT1G08110	tr|A9P8N6|A9P8N6_POPTR	4	Y
orange1.1g021527m|PACid:18093093	7	7	TSA1 (TRYPTOPHAN SYNTHASE ALPHA CHAIN); tryptophan synthase Catalyzes the conversion of indole-3-glycerolphosphate to indole, the penultimate reaction in the biosynthesis of tryptophan. Functions as a heterocomplex with tryptophan synthase beta subunit (TSA2). similar to tryptophan synthase, alpha subunit, putative [Arabidopsis thaliana] (TAIR:AT4G02610.1); similar to tryptophan synthase, alpha s…	AT3G54640.1	2e-128	80.57	13.1.6.5.5 amino acid metabolism.synthesis.aromatic aa.tryptophan.tryptophan synthase	amino acid metabolism	Cs5g30440.2	chlo: 10	C	possibly mitochondrial	2	AT3G54640	AT3G54640	AT3G54640	AT3G54640	tr|B9GS77|B9GS77_POPTR	5	Y
orange1.1g012043m|PACid:18138735/orange1.1g011491m|PACid:18138734	7	6	acetolactate synthase small subunit, putative similar to acetolactate synthase small subunit, putative [Arabidopsis thaliana] (TAIR:AT2G31810.1); similar to unnamed protein product [Vitis vinifera] (GB:CAO23877.1); contains InterPro domain Amino acid-binding ACT; (InterPro:IPR002912); contains InterPro domain Acetolactate synthase, small subunit; (InterPro:IPR004789)	AT5G16290.2	0	70.77	13.1.4.1.1 amino acid metabolism.synthesis.branched chain group.common.acetolactate synthase	amino acid metabolism	Cs2g12130.1	chlo: 12.5	C	plastid	3	AT5G16290.1	AT5G16290.1	AT2G31810.1	AT2G31810.1	tr|Q53L28|Q53L28_ORYSJ	5	Y
orange1.1g011411m|PACid:18114413/orange1.1g011437m|PACid:18114415	6	7	ATHDH (HISTIDINOL DEHYDROGENASE) Encodes histidinol dehydrogenase. Up-regulated in response to UV-B. Identical to Histidinol dehydrogenase, chloroplast precursor (HDH) [Arabidopsis Thaliana] (GB:Q9C5U8;GB:Q8LA77;GB:Q9FN00); similar to Histidinol dehydrogenase, chloroplast precursor (HDH) (GB:P24226); similar to unnamed protein product [Vitis vinifera] (GB:CAO65122.1); similar to histidinol dehydr…	AT5G63890.1	0	83.37	13.1.7.8 amino acid metabolism.synthesis.histidine.histidinol dehydrogenase	amino acid metabolism	Cs2g09940.1	chlo: 7.5	C	none	2	AT5G63890.1	AT5G63890.1	AT5G63890.1	AT5G63890.1	tr|F6HW95|F6HW95_VITVI	5	Y
orange1.1g009728m|PACid:18107744	6	6	2-dehydro-3-deoxyphosphoheptonate aldolase, putative / 3-deoxy-D-arabino-heptulosonate 7-phosphate synthase, putative / DAHP synthetase, putative similar to DHS2 (3-DEOXY-D-ARABINO-HEPTULOSONATE 7-PHOSPHATE SYNTHASE), 3-deoxy-7-phosphoheptulonate synthase [Arabidopsis thaliana] (TAIR:AT4G33510.1); similar to DHS1 (3-DEOXY-D-ARABINO-HEPTULOSONATE 7-PHOSPHATE SYNTHASE 1), 3-deoxy-7-phosphoheptulona…	AT1G22410.1	0	80.68	13.1.6.1.1 amino acid metabolism.synthesis.aromatic aa.chorismate.3-deoxy-D-arabino-heptulosonate 7-phosphate synthase	amino acid metabolism	Cs3g18030.1	chlo: 12	C	plastid	3	AT1G22410	AT1G22410		AT1G22410	tr|B9RJN2|B9RJN2_RICCO	4	Y
orange1.1g017756m|PACid:18099670	6	4	HSK (HOMOSERINE KINASE); homoserine kinase Encodes a homoserine kinase (HSK) which produces O-phospho-L-homoserine (HserP), a compound at the branching point of methionine and threonine biosynthesis. HSK is found in the stromal fraction of chloroplasts. similar to homoserine kinase, putative / HSK, putative [Arabidopsis thaliana] (TAIR:AT4G35295.1); similar to hypothetical protein [Vitis vinifera…	AT2G17265.1	9e-140	75.68	13.1.3.6.1.4 amino acid metabolism.synthesis.aspartate family.misc.homoserine.homoserine kinase	amino acid metabolism	Cs8g01210.1	chlo: 8	C	plastid	3	AT2G17265	AT2G17265	AT2G17265	AT2G17265	tr|B9MZ08|B9MZ08_POPTR	5	Y
orange1.1g018854m|PACid:18094320	5	8	ATATP-PRT2 (ATP PHOSPHORIBOSYL TRANSFERASE 2); ATP phosphoribosyltransferase ATP phosphoribosyl transferase, catalyses first step of histidine biosynthesis similar to ATATP-PRT1 (ATP PHOSPHORIBOSYL TRANSFERASE) [Arabidopsis thaliana] (TAIR:AT1G58080.1); similar to chloroplast ATP phosphoribosyl transferase [Alyssum montanum] (GB:AAT74598.1); similar to chloroplast ATP phosphoribosyl transferase […	AT1G09795.1	1e-140	76.16	13.1.7.1 amino acid metabolism.synthesis.histidine.ATP phosphoribosyl transferase	amino acid metabolism	orange1.1t03899.1	chlo: 14	C	plastid	3	AT1G09795	AT1G09795	AT1G09795	AT1G09795	tr|F6HK52|F6HK52_VITVI	5	Y
orange1.1g022158m|PACid:18110615	5	6	ETHE1/GLX2-3/GLY3 (GLYOXALASE 2-3); hydroxyacylglutathione hydrolase Identical to Putative hydroxyacylglutathione hydrolase 3, mitochondrial precursor (GLY3) [Arabidopsis Thaliana] (GB:Q9C8L4;GB:Q93VR2;GB:Q96332;GB:Q9LPH3); similar to GLX2-2 (GLYOXALASE 2-2), hydroxyacylglutathione hydrolase [Arabidopsis thaliana] (TAIR:AT3G10850.1); similar to unnamed protein product [Vitis vinifera] (GB:CAO6841…	AT1G53580.1	4e-124	84.77	13.2.3.2 amino acid metabolism.degradation.aspartate family.threonine	amino acid metabolism	Cs5g14770.1	chlo: 9	C	mitochondrial	2							Y
orange1.1g012138m|PACid:18114558	5	2	delta-OAT (ornithine- delta-aminotransferase); ornithine-oxo-acid transaminase ornithine delta-aminotransferase similar to acetylornithine aminotransferase, mitochondrial, putative / acetylornithine transaminase, putative / AOTA, putative / ACOAT, putative [Arabidopsis thaliana] (TAIR:AT1G80600.1); similar to hypothetical protein [Vitis vinifera] (GB:CAN73779.1); similar to ornithine-oxo-acid tra…	AT5G46180.1	0	77.28	13.2.2.3 amino acid metabolism.degradation.glutamate family.arginine	amino acid metabolism	Cs2g08060.2	chlo: 10	M	possibly mitochondrial	1							Y
orange1.1g013218m|PACid:18109511	4	6	DIN3/LTA1 (DARK INDUCIBLE 3); alpha-ketoacid dehydrogenase dihydrolipoamide branched chain acyltransferase similar to dihydrolipoamide S-acetyltransferase, putative [Arabidopsis thaliana] (TAIR:AT1G54220.2); similar to dihydrolipoamide S-acetyltransferase, putative [Arabidopsis thaliana] (TAIR:AT1G54220.1); similar to unnamed protein product [Vitis vinifera] (GB:CAO44807.1); contains InterPro dom…	AT3G06850.2	3e-168	65.84	13.2.4.1 amino acid metabolism.degradation.branched-chain group.shared	amino acid metabolism	Cs9g04110.1	chlo: 12.5	_	none	1				AT3G06850.1		1	Y
orange1.1g015044m|PACid:18128836	4	5	acetolactate synthase small subunit, putative similar to acetolactate synthase small subunit, putative [Arabidopsis thaliana] (TAIR:AT5G16290.2); similar to acetolactate synthase small subunit, putative [Arabidopsis thaliana] (TAIR:AT5G16290.1); similar to hypothetical protein [Vitis vinifera] (GB:CAN61470.1); contains InterPro domain Amino acid-binding ACT; (InterPro:IPR002912); contains InterPr…	AT2G31810.3	8e-55	46.88	13.1.4.1.1 amino acid metabolism.synthesis.branched chain group.common.acetolactate synthase	amino acid metabolism	Cs2g30910.1	chlo: 12	C	plastid	3	AT2G31810	AT2G31810	AT2G31810	AT2G31810	tr|Q93YZ7|Q93YZ7_ARATH	5	Y
orange1.1g035825m|PACid:18135333	4	5	CM1 (chorismate mutase 1); chorismate mutase L-ascorbate peroxidase Identical to Chorismate mutase, chloroplast precursor (CM1) [Arabidopsis Thaliana] (GB:P42738;GB:Q9LS75;GB:Q9SUJ5); similar to CM3 (CHORISMATE MUTASE 3), chorismate mutase [Arabidopsis thaliana] (TAIR:AT1G69370.1); similar to putative chorismate mutase [Fagus sylvatica] (GB:ABA54871.1); contains InterPro domain Chorismate mutase;…	AT3G29200.1	5e-27	69.51	13.1.6.2.1 amino acid metabolism.synthesis.aromatic aa.phenylalanine and tyrosine.chorismate mutase	amino acid metabolism	Cs6g21940.1	chlo: 7	C	plastid	3	AT3G29200	AT3G29200			sp|P42738|CHMU_ARATH	3	Y
orange1.1g009610m|PACid:18139344	4	4	DHS1 (3-DEOXY-D-ARABINO-HEPTULOSONATE 7-PHOSPHATE SYNTHASE 1); 3-deoxy-7-phosphoheptulonate synthase Encodes a 2-deoxy-D-arabino-heptulosonate 7-phosphate (DAHP) synthase, which catalyzes the first committed step in aromatic amino acid biosynthesis. Gene expression is induced by wounding and pathogenic bacteria Pseudomonas syringae. Identical to Phospho-2-dehydro-3-deoxyheptonate aldolase 1, chlo…	AT4G39980.1	0	79.66	13.1.6.1.1 amino acid metabolism.synthesis.aromatic aa.chorismate.3-deoxy-D-arabino-heptulosonate 7-phosphate synthase	amino acid metabolism	Cs1g19830.1	chlo: 13	C	plastid	3	AT4G39980.1	AT4G39980.1		AT4G39980.1	tr|B9T0A7|B9T0A7_RICCO	4	Y
orange1.1g016702m|PACid:18119411/orange1.1g019548m|PACid:18119412	4	3	ADT1 (AROGENATE DEHYDRATASE 1); arogenate dehydratase/ prephenate dehydratase similar to ADT2 (AROGENATE DEHYDRATASE 2), arogenate dehydratase/ prephenate dehydratase [Arabidopsis thaliana] (TAIR:AT3G07630.1); similar to ADT2 (AROGENATE DEHYDRATASE 2), prephenate dehydratase [Arabidopsis thaliana] (TAIR:AT3G07630.2); similar to unnamed protein product [Vitis vinifera] (GB:CAO21230.1); contains In…	AT1G11790.1	6e-129	70.45	13.1.6.3.1 amino acid metabolism.synthesis.aromatic aa.phenylalanine.arogenate dehydratase / prephenate dehydratase	amino acid metabolism	Cs2g21240.1	cyto: 8	C	none	1	AT1G11790.1	AT1G11790.1			tr|B9HZ50|B9HZ50_POPTR	3	Y
orange1.1g012786m|PACid:18112393	4	3	fumarylacetoacetase, putative;fumarylacetoacetase, putative; FUNCTIONS IN: fumarylacetoacetase activity, catalytic activity; INVOLVED IN: aromatic amino acid family metabolic process, metabolic process; LOCATED IN: cellular_component unknown; EXPRESSED IN: 23 plant structures; EXPRESSED DURING: 13 growth stages; CONTAINS InterPro DOMAIN/s: Fumarylacetoacetase, C-terminal-like (InterPro:IPR002529)…	AT1G12050.1	0	73.57	13.2.6.2 amino acid metabolism.degradation.aromatic aa.tyrosine	amino acid metabolism	Cs2g02260.1	chlo: 5	_	none	1							Y
orange1.1g015930m|PACid:18100808	4	1	Mutant has increased seed ile, leu and val as well as his and arg.	AT2G26800.2	8e-148	71.35	13.2.4.4 amino acid metabolism.degradation.branched-chain group.leucine	amino acid metabolism	Cs6g16950.3	chlo: 5	_	none	1							Y
orange1.1g021156m|PACid:18118155	3	3	APG10 (ALBINO AND PALE GREEN 10); 1-(5-phosphoribosyl)-5-[(5-phosphoribosylamino)methylideneamino]imidazole-4-carboxamide isomerase Encodes a BBMII isomerase involved in histidine biosynthesis. Identical to 1- (HIS6) [Arabidopsis Thaliana] (GB:O82782); similar to unnamed protein product [Vitis vinifera] (GB:CAO15905.1); contains InterPro domain Phosphoribosylformimino-5-aminoimidazole carboxamide…	AT2G36230.1	2e-135	76.49	13.1.7.4 amino acid metabolism.synthesis.histidine.N-5-phosphoribosyl-formimino-5-aminoimidazole-4-carboxamide ribonucleotide isomerase	amino acid metabolism	Cs6g14590.1	chlo: 10	C	plastid	3	AT2G36230		AT2G36230	AT2G36230	sp|O82782|HIS4_ARATH	4	Y
orange1.1g023745m|PACid:18120091	3	3	AT-IE (Arabidopsis thaliana bifunctional HisI-HisE protein) encodes a bifunctional protein that has phosphoribosyl-ATP pyrophosphohydrolase (PRA-PH) and phosphoribosyl-AMP cyclohydrolase (PRA-CH) activities. Identical to Histidine biosynthesis bifunctional protein hisIE, chloroplast precursor [Includes: Phosphoribosyl-AMP cyclohydrolase [Arabidopsis Thaliana] (GB:O82768); similar to unnamed prote…	AT1G31860.1	2e-107	69.4	13.1.7.2 amino acid metabolism.synthesis.histidine.phosphoribosyl-ATP diphosphatase	amino acid metabolism	Cs3g02050.1	chlo: 8	_	plastid	2	AT1G31860.1	AT1G31860.1	AT1G31860.1	AT1G31860.1	tr|B9N630|B9N630_POPTR	5	Y
orange1.1g016486m|PACid:18124384	3	2	shikimate kinase-related similar to unnamed protein product [Vitis vinifera] (GB:CAO63369.1); contains InterPro domain HSP20-like chaperone (InterPro:IPR008978); contains InterPro domain CS (InterPro:IPR007052)	AT2G35500.1	1e-134	65.63	13.1.6.1.5 amino acid metabolism.synthesis.aromatic aa.chorismate.shikimate kinase	amino acid metabolism	Cs3g09260.1	chlo: 8	C	plastid	3	AT2G35500.1	AT2G35500.1	AT2G35500.1	AT2G35500.1	tr|B9GZJ5|B9GZJ5_POPTR	5	Y
orange1.1g014594m|PACid:18091941	3	1	EMB2196/HISN6A/HPA1 (EMBRYO DEFECTIVE 2196); histidinol-phosphate transaminase Identical to Histidinol-phosphate aminotransferase, chloroplast precursor (HPA2) [Arabidopsis Thaliana] (GB:Q949X3;GB:Q6S4C1;GB:Q6S4D6;GB:Q9LD56); similar to histidinol-phosphate aminotransferase, putative [Arabidopsis thaliana] (TAIR:AT1G71920.1); similar to histidinol-phosphate aminotransferase, putative [Arabidopsis…	AT5G10330.2	0	75.47	13.1.7.6 amino acid metabolism.synthesis.histidine.histidinol-phosphate aminotransferase	amino acid metabolism		chlo: 12.5	C	plastid	3	AT5G10330.2	AT5G10330.2	AT1G71920.1	AT5G10330.2	sp|Q9FEW2|HIS8_NICPL	5	Y
orange1.1g008693m|PACid:18103770	2	2	aspartate kinase, lysine-sensitive, putative encodes a monofunctional aspartate kinase Identical to Aspartokinase 3, chloroplast precursor (AK3) [Arabidopsis Thaliana] (GB:Q9S702); similar to CARAB-AK-LYS (Lysine-sensitive aspartate kinase), amino acid binding / aspartate kinase [Arabidopsis thaliana] (TAIR:AT5G14060.1); similar to AK-LYS1 (ASPARTATE KINASE 1) [Arabidopsis thaliana] (TAIR:AT5G132…	AT5G14060.1	0	77.55	13.1.3.6.1.1 amino acid metabolism.synthesis.aspartate family.misc.homoserine.aspartate kinase	amino acid metabolism	Cs2g14460.3	chlo: 12	C	plastid	3	AT5G14060.1	AT5G14060.1	AT5G14060.1		sp|O23653|AK2_ARATH	4	Y
orange1.1g017159m|PACid:18096552	2	1	aspartate-glutamate racemase family similar to unnamed protein product [Vitis vinifera] (GB:CAO46068.1); contains InterPro domain Aspartate racemase; (InterPro:IPR004380); contains InterPro domain Asp/Glu/hydantoin racemase (InterPro:IPR015942); contains InterPro domain Asp/Glu racemase; (InterPro:IPR001920)	AT1G15410.1	6e-93	53.82	13.1.2.3.31 amino acid metabolism.synthesis.glutamate family.arginine.aspartate racemase	amino acid metabolism	Cs4g17540.1	chlo: 8.5	C	none	2	AT1G15410	AT1G15410		AT1G15410	tr|B9GWD2|B9GWD2_POPTR	4	Y
orange1.1g016581m|PACid:18131865	2		methionine synthase (AtMS2);Encodes a cytosolic methionine synthase, involved in methionine regeneration via the activated methyl cycle (or SAM cycle)	AT3G03780.3	9e-113	84.51	13.1.3.4.3 amino acid metabolism.synthesis.aspartate family.methionine.methionine synthase	amino acid metabolism		chlo: 4	_	none	1	AT3G03780.3			AT3G03780.3	tr|B9IPT1|B9IPT1_POPTR	3	Y
orange1.1g025042m|PACid:18134526	1	4	PSP (3-PHOSPHOSERINE PHOSPHATASE) 3-phosphoserine phosphatase acting in the last step of serine biosynthesis within the chloroplast Identical to Phosphoserine phosphatase, chloroplast precursor (PSP) [Arabidopsis Thaliana] (GB:O82796;GB:Q9FZ85); similar to unnamed protein product [Vitis vinifera] (GB:CAO64433.1); contains InterPro domain Haloacid dehalogenase-like hydrolase; (InterPro:IPR005834);…	AT1G18640.2	4e-104	71.65	13.1.5.1.3 amino acid metabolism.synthesis.serine-glycine-cysteine group.serine.phosphoserine phosphatase	amino acid metabolism	Cs5g11900.1	chlo: 12	C	plastid	3	AT1G18640	AT1G18640			tr|A9PCH8|A9PCH8_POPTR	3	Y
orange1.1g034422m|PACid:18102094	1	3	Glyceraldehyde-3-phosphate dehydrogenase-like family protein; FUNCTIONS IN: homoserine dehydrogenase activity; INVOLVED IN: cellular amino acid biosynthetic process, aspartate family amino acid biosynthetic process, cellular amino acid metabolic process; LOCATED IN: cellular_component unknown; EXPRESSED IN: 22 plant structures; EXPRESSED DURING: 13 growth stages; CONTAINS InterPro DOMAIN/s: Homos…	AT5G21060.1	9e-27	67.06	13.1.3.6.1.3 amino acid metabolism.synthesis.aspartate family.misc.homoserine.homoserine dehydrogenase	amino acid metabolism	Cs7g04570.1	chlo: 12	M	possibly mitochondrial	1							Y
orange1.1g011937m|PACid:18092514	0	2	Thiamin diphosphate-binding fold (THDP-binding) superfamily protein; FUNCTIONS IN: oxidoreductase activity, acting on the aldehyde or oxo group of donors, disulfide as acceptor, 3-methyl-2-oxobutanoate dehydrogenase (2-methylpropanoyl-transferring) activity; INVOLVED IN: metabolic process; EXPRESSED IN: guard cell; CONTAINS InterPro DOMAIN/s: Dehydrogenase, E1 component (InterPro:IPR001017); BEST…	AT1G21400.1	0	68.23	13.2.4.1 amino acid metabolism.degradation.branched-chain group.shared	amino acid metabolism	Cs3g20490.2	chlo: 12	M	mitochondrial	1	AT1G21400.1					1	Y
orange1.1g007056m|PACid:18137796		31	IMS1; 2-isopropylmalate synthase Encodes an active Arabidopsis isopropylmalate synthase IPMS2. Involved in leucine biosynthesis. Do not participate in the chain elongation of glucosinolates. Expressed constitutively throughout the plant. Loss of IPMS2 can be compensated by a second isopropylmalate synthase gene IPMS1 (At1g18500). Identical to 2-isopropylmalate synthase 2, chloroplast precursor (I…	AT1G74040.1	0		13.1.4.4.1 amino acid metabolism.synthesis.branched chain group.leucine specific.2-isopropylmalate synthase	amino acid metabolism	Cs5g24360.1	chlo: 14	C	plastid	3	AT1G74040	AT1G74040		AT1G74040	tr|B9H597|B9H597_POPTR	4	Y
orange1.1g020005m|PACid:18097662		3	aspartate-glutamate racemase family similar to unnamed protein product [Vitis vinifera] (GB:CAO46068.1); contains InterPro domain Aspartate racemase; (InterPro:IPR004380); contains InterPro domain Asp/Glu/hydantoin racemase (InterPro:IPR015942); contains InterPro domain Asp/Glu racemase; (InterPro:IPR001920)	AT1G15410.1	9e-105	58.72	13.1.2.3.31 amino acid metabolism.synthesis.glutamate family.arginine.aspartate racemase	amino acid metabolism	Cs1g13080.1	chlo: 11	C	none	2	AT1G15410	AT1G15410		AT1G15410	tr|B9GWD2|B9GWD2_POPTR	4	Y
orange1.1g003623m|PACid:18106349	12	18	cell division cycle protein 48, putative / CDC48, putative Identical to Cell division control protein 48 homolog D (CDC48D) [Arabidopsis Thaliana] (GB:Q9SCN8;GB:Q0WQA2); similar to (Cell division control protein 48 homolog E), ATPase [Arabidopsis thaliana] (TAIR:AT5G03340.1); similar to CDC48 (CELL DIVISION CYCLE 48), ATPase [Arabidopsis thaliana] (TAIR:AT3G09840.1); similar to putative spindle d…	AT3G56690.1	2e-75	48.86	31.2 cell.division	cell	orange1.1t02413.1	chlo: 6	_	none	1	AT3G56690.1	AT3G56690.1	AT3G56690.1	AT3G56690.1	tr|Q2R8Q8|Q2R8Q8_ORYSJ	5	Y
orange1.1g028882m|PACid:18113186	8	9	ATVAMP713 (Arabidopsis thaliana vesicle-associated membrane protein 713) Member of Synaptobrevin-like AtVAMP7C, v-SNARE protein family. Identical to Vesicle-associated membrane protein 713 (VAMP713) [Arabidopsis Thaliana] (GB:Q9LFP1); similar to VAMP7C (VESICLE-ASSOCIATED MEMBRANE PROTEIN 7C) [Arabidopsis thaliana] (TAIR:AT4G32150.1); similar to unnamed protein product [Vitis vinifera] (GB:CAO442…	AT5G11150.1	2e-96	82.65	31.4 cell.vesicle transport	cell	Cs7g05630.2	chlo: 9	S	possibly plastid	2							Y
orange1.1g024548m|PACid:18118049	8	9	FTSZ2-2 (FtsZ2-2); structural molecule Nuclear gene that encodes a plastidial division protein (FtsZ2-2). similar to FTSZ2-1 (FtsZ homolog 2-1), structural molecule [Arabidopsis thaliana] (TAIR:AT2G36250.2); similar to FTSZ2-1 (FtsZ homolog 2-1), structural molecule [Arabidopsis thaliana] (TAIR:AT2G36250.1); similar to hypothetical protein [Vitis vinifera] (GB:CAN80330.1); contains InterPro domai…	AT3G52750.1	2e-131	91.02	31.2.5 cell.division.plastid	cell	Cs6g14700.1	extr: 4	_	none		AT3G52750	AT3G52750	AT3G52750	AT3G52750	tr|B9HBJ6|B9HBJ6_POPTR	5	Y
orange1.1g026759m|PACid:18118748	7	8	;Encodes a protein with UDP-D-glucose 4-epimerase activity.	AT4G10960.1	2e-119	86.96	10.1.2 cell wall.precursor synthesis.UGE	cell	Cs5g02150.1	chlo: 5	_	none	1							Y
orange1.1g003752m|PACid:18091571	7	7	ARC6 (ACCUMULATION AND REPLICATION OF CHLOROPLASTS 6) Shows homology to the cyanobacterial cell division protein Ftn2, mutant only has two mesophyll cell chloroplasts. Protein was localized to a ring at the center of the chloroplasts. Probably involved in functions in the assembly and/or stabilization of the plastid-dividing FtsZ ring, inhibiting FtsZ filament formation in the chloroplast. simila…	AT5G42480.1	0	60.71	31.2.5 cell.division.plastid	cell	Cs3g25680.2	chlo: 13	C	none	2	AT5G42480	AT5G42480	AT5G42480	AT5G42480	tr|F6I050|F6I050_VITVI	5	Y
orange1.1g002900m|PACid:18134455	7	7	adaptin motif - coatomer gamma-2 subunit/ gamma-2 coat protein - ;coatomer gamma-2 subunit, putative / gamma-2 coat protein, putative / gamma-2 COP, putative; FUNCTIONS IN: clathrin binding, structural molecule activity, binding; INVOLVED IN: intracellular protein transport, vesicle-mediated transport; LOCATED IN: chloroplast, membrane; EXPRESSED IN: 26 plant structures; EXPRESSED DURING: 15 grow…	AT4G34450.1	0	82.86	31.4 cell.vesicle transport	cell	Cs8g06490.2	chlo: 8	_	none	1	AT4G34450			AT4G34450	tr|B9H0P9|B9H0P9_POPTR	3	Y
orange1.1g002971m|PACid:18118558/orange1.1g002996m|PACid:18118559	7	6	beta-adaptin;Adaptin family protein; FUNCTIONS IN: protein transporter activity, clathrin binding, binding; INVOLVED IN: intracellular protein transport, vesicle-mediated transport, protein transport; LOCATED IN: plasma membrane; EXPRESSED IN: 24 plant structures; EXPRESSED DURING: 13 growth stages; CONTAINS InterPro DOMAIN/s: Clathrin adaptor, alpha/beta/gamma-adaptin, appendage, Ig-like subdoma…	AT4G23460.1	0	85.85	31.4 cell.vesicle transport	cell	Cs5g03320.3	chlo: 9	_	none	1							Y
orange1.1g042402m|PACid:18139006	7	5	clathrin adaptor complexes medium subunit-related;clathrin adaptor complexes medium subunit family protein; INVOLVED IN: intracellular protein transport, transport, vesicle-mediated transport; LOCATED IN: membrane; EXPRESSED IN: 24 plant structures; EXPRESSED DURING: 14 growth stages; CONTAINS InterPro DOMAIN/s: Clathrin adaptor, mu subunit, C-terminal (InterPro:IPR008968), Longin-like (InterPro:…	AT5G05010.2	0	75.23	31.4 cell.vesicle transport	cell	Cs2g11320.2	chlo: 8	M	possibly mitochondrial	1					sp|Q93Y22|COPD_ARATH	1	Y
orange1.1g010683m|PACid:18096681	6	7	UVB-resistance protein-related / regulator of chromosome condensation (RCC1) family protein similar to UVR8 (UVB-RESISTANCE 8) [Arabidopsis thaliana] (TAIR:AT5G63860.1); similar to regulator of chromosome condensation family protein [Beta vulgaris] (GB:CAK22423.1); contains InterPro domain Regulator of chromosome condensation, RCC1 (InterPro:IPR000408); contains InterPro domain Regulator of chrom…	AT5G11580.1	3e-148	56.57	31.2 cell.division	cell	Cs4g19400.1	chlo: 4	S	ER	1							Y
orange1.1g047623m|PACid:18125413	6	6	MIND (ACCUMULATION AND REPLICATION OF CHLOROPLAST 11) Encodes a Ca2+ dependent ATPase required for correct positioning of the chloroplast division apparatus. Its ATPase activity is stimulated by AtMinE1, a topological specificity factor. similar to unnamed protein product [Vitis vinifera] (GB:CAO49476.1); contains InterPro domain Septum site-determining protein MinD; (InterPro:IPR010223); contain…	AT5G24020.1	2e-148	92.07	31.2.5 cell.division.plastid	cell	Cs9g19290.2	chlo: 8.5	C	plastid	3	AT5G24020	AT5G24020	AT5G24020	AT5G24020	tr|F6H6D0|F6H6D0_VITVI	5	Y
orange1.1g019079m|PACid:18095495	6	6	UXS6; catalytic similar to UXS5 (UDP-Xyl synthase 5), catalytic [Arabidopsis thaliana] (TAIR:AT3G46440.2); similar to UXS5 (UDP-Xyl synthase 5), catalytic [Arabidopsis thaliana] (TAIR:AT3G46440.1); similar to hypothetical protein [Vitis vinifera] (GB:CAN80550.1); contains InterPro domain NAD-dependent epimerase/dehydratase; (InterPro:IPR001509); contains InterPro domain NAD(P)-binding; (InterPro:…	AT2G28760.3	7e-180	91.64	10.1.5 cell wall.precursor synthesis.UXS	cell	Cs7g28910.4	chlo: 6	C	none	2							Y
orange1.1g023059m|PACid:18104657	5	9	ATPHB2 (PROHIBITIN 2) prohibitin 2 similar to ATPHB1 (PROHIBITIN 1) [Arabidopsis thaliana] (TAIR:AT4G28510.1); similar to prohibitin 1-like protein [Brassica napus] (GB:AAK07610.1); contains InterPro domain Band 7 protein (InterPro:IPR001107); contains InterPro domain Prohibitin; (InterPro:IPR000163)	AT1G03860.3	2e-133	82.81	31.3 cell.cycle	cell	Cs7g17770.1	chlo: 6	_	none	1	AT1G03860				tr|A9PD98|A9PD98_POPTR	2	Y
orange1.1g017862m|PACid:18133633	5	8	reversibly glycosylated polypeptide-1 (RGP1);RGP1 is a UDP-arabinose mutase that catalyzes the interconversion between the pyranose and furanose forms of UDP-L-arabinose. It appears to be required for proper cell wall formation. rgp1/rgp2 (at5g15650) double mutants have a male gametophyte lethal phenotype. RGP1 fusion proteins can be found in the cytosol and peripherally associated with the Golgi…	AT3G02230.1	0	89.12	10.5.5 cell wall.cell wall proteins.RGP	cell	Cs5g12250.1	chlo: 5	_	none	1							Y
orange1.1g045023m|PACid:18102310	5	3	Adaptor protein complex AP-1, gamma subunit ;Adaptor protein complex AP-1, gamma subunit; FUNCTIONS IN: protein transporter activity, clathrin binding, binding; INVOLVED IN: intracellular protein transport, vesicle-mediated transport, protein transport; LOCATED IN: membrane coat, Golgi apparatus part, Golgi apparatus, clathrin adaptor complex; EXPRESSED IN: 22 plant structures; EXPRESSED DURING: …	AT1G60070.1	0	75.52	31.4 cell.vesicle transport	cell	Cs7g08360.1	chlo: 6.5	M	mitochondrial	1							Y
orange1.1g014946m|PACid:18099938	4	3	FTSZ1-1 (FtsZ1-1); structural molecule Encodes one of two FtsZ proteins, tubulin-like proteins, in Arabidopsis. It is involved in chloroplast division. Identical to Cell division protein ftsZ homolog, chloroplast precursor (FTSZ) [Arabidopsis Thaliana] (GB:Q42545;GB:Q9FLN6); similar to FTSZ2-2 (FtsZ2-2), structural molecule [Arabidopsis thaliana] (TAIR:AT3G52750.1); similar to unnamed protein pro…	AT5G55280.1	6e-173	86.42	31.2.5 cell.division.plastid	cell	Cs4g09560.1	chlo: 10	C	plastid	3	AT5G55280	AT5G55280	AT5G55280	AT5G55280	tr|B9GJH3|B9GJH3_POPTR	5	Y
orange1.1g032852m|PACid:18095348/orange1.1g032498m|PACid:18095347	4	3	actin-depolymerizing factor 1 (ADF1);Actin-depolymerizing factor (ADF) and cofilin define a family of actin-binding proteins essential for the rapid turnover of filamentous actin in vivo.	AT3G46010.2	5e-63	84.09	31.1 cell.organisation	cell	Cs7g28810.1	chlo: 10	_	none	1							Y
orange1.1g022958m|PACid:18134508	3	7	ATPHB2 (PROHIBITIN 2) prohibitin 2 similar to ATPHB1 (PROHIBITIN 1) [Arabidopsis thaliana] (TAIR:AT4G28510.1); similar to prohibitin 1-like protein [Brassica napus] (GB:AAK07610.1); contains InterPro domain Band 7 protein (InterPro:IPR001107); contains InterPro domain Prohibitin; (InterPro:IPR000163)	AT1G03860.3	2e-135	82.99	31.3 cell.cycle	cell	Cs2g16160.1	chlo: 5	_	none	1	AT1G03860.1		AT4G28510.1		tr|A9PD98|A9PD98_POPTR	3	Y
orange1.1g032504m|PACid:18097220/orange1.1g033197m|PACid:18097221	3	4	actin depolymerizing factor 4 (ADF4) ;actin depolymerizing factor 4 (ADF4) mRNA, complete cds	AT5G59890.1	7e-70	87.05	31.1 cell.organisation	cell	Cs8g18060.2	chlo: 8	_	none	1					tr|F6GV37|F6GV37_VITVI	1	Y
orange1.1g027705m|PACid:18111108	3	4	ATVAMP714 (Vesicle-associated membrane protein 714) Member of Synaptobrevin-like AtVAMP7C, v-SNARE protein family. Identical to Vesicle-associated membrane protein 714 (VAMP714) [Arabidopsis Thaliana] (GB:Q9FMR5;GB:Q93Z99); similar to ATVAMP713 (Arabidopsis thaliana vesicle-associated membrane protein 713) [Arabidopsis thaliana] (TAIR:AT5G11150.1); similar to synaptobrevin-like protein [Brassica …	AT5G22360.1	3e-115	88.69	31.4 cell.vesicle transport	cell	Cs8g14720.1	chlo: 6	M	ER	1							Y
orange1.1g024426m|PACid:18127374/orange1.1g027690m|PACid:18127375	2	3	Symbols: VAM3, ATVAM3, SYP22, ATSYP22, SGR3 | VAM3; SNAP receptor | chr5:19012021-19014004 REVERSE		3e-70	59.18	31.4 cell.vesicle transport	Cell	Cs2g14830.2	chlo: 8	M	none	1							Y
orange1.1g017977m|PACid:18110502	2	2	GC1 (GIANT CHLOROPLAST 1); binding / catalytic/ coenzyme binding A nuclear-encoded, plastid-targeted protein (AtSulA) whose overexpression causes severe yet stochastic plastid (shown in chloroplasts and leucoplasts) division defects. The protein does not appear to interact with either AtFtsZ proteins when studied in a yeast two-hybrid system. similar to terpene cyclase/mutase-related [Arabidopsis…	AT2G21280.1	2e-132	69.79	31.2.5 cell.division.plastid	cell	Cs8g08760.1	chlo: 14	C	plastid	3	AT2G21280.1	AT2G21280.1	AT2G21280.1	AT2G21280.1	tr|Q9SJU9|Q9SJU9_ARATH	5	Y
orange1.1g006923m|PACid:18107699	2	1	UTP-monosaccharide-1-phosphate uridylyltransferase/ UTP:arabinose-1-phosphate uridylyltransferase (ATUSP );Encodes a protein with UTP:sugar 1-phosphate uridylyltransferase activity, which has been shown to use a wide range of substrates including glucose-1-P, galactose-1-P, xylose-1-P, arabinose-1-P and glucuronate-1-P. The enzyme was shown to require Mg2+ or Mn2+ for activity. Mutations in USP c…	AT5G52560.1	0	77.92	10.1.1.20 cell wall.precursor synthesis.NDP sugar pyrophosphorylase.multiple NDP-Sugars	cell	Cs3g20280.1	chlo: 6	_	none	1							Y
orange1.1g001839m|PACid:18138104	2		;Encodes PAT2, a putative beta-subunit of adaptor protein complex 3 (AP-3) that can partially complement the corresponding yeast mutant. Mediates the biogenesis and function of lytic vacuoles.	AT3G55480.1	0	58.28	31.4 cell.vesicle transport	cell		chlo: 7	S	ER	1							Y
orange1.1g005949m|PACid:18113497	1	3	UDP-L-rhamnose synthase/ UDP-glucose 4,6-dehydratase/ catalytic (RHM1/ROL1);Encodes a UDP-L-Rhamnose synthase involved in the biosynthesis of rhamnose, a major monosaccharide component of pectin. Catalyzes the conversion of UDP-D-Glc to UDP-L-Rha. The dehydrogenase domain of RHM1 was shown to catalyze the conversion of UDP-D-Glc to the reaction intermediate UDP-4-keto-6-deoxy-D-Glc using recombin…	AT1G78570.1	0	88.64	10.1.10 cell wall.precursor synthesis.RHM	cell	Cs5g13300.2	chlo: 7	_	none	1							Y
orange1.1g015863m|PACid:18114619	1	3	unknown protein - clathrin domain;Encodes a clathrin that is localized to the cortical division zone and the cell plate and colocalizes with TPLATE during cell plate anchoring.	AT2G40060.1	1e-58	54.7	31.4 cell.vesicle transport	cell	Cs2g06330.1	nucl: 14	_	possibly plastid	1				AT2G40060	tr|B9HHM6|B9HHM6_POPTR	2	Y
orange1.1g014098m|PACid:18111086	1	2	FTSZ2-1 (FtsZ homolog 2-1); structural molecule Encodes one of two FtsZ proteins, tubulin-like proteins, in Arabidopsis. It is involved in chloroplast division. similar to FTSZ2-2 (FtsZ2-2), structural molecule [Arabidopsis thaliana] (TAIR:AT3G52750.1); similar to hypothetical protein [Vitis vinifera] (GB:CAN80330.1); contains InterPro domain Cell division protein FtsZ; (InterPro:IPR000158); cont…	AT2G36250.2	7e-141	60.21	31.2.5 cell.division.plastid	cell	Cs8g14990.1	chlo: 8	C	plastid	3	AT2G36250.1	AT2G36250.1	AT2G36250.1	AT2G36250.1	tr|B9HQ04|B9HQ04_POPTR	5	Y
orange1.1g008261m|PACid:18126138	1	1	pectinesterase and invertase/pectin methylesterase inhibitor domain;encodes a pectin methylesterase, targeted by a cellulose binding protein (CBP) from the parasitic nematode Heterodera schachtii during parasitism.	AT3G14310.1	0	68.99	10.8.1 cell wall.pectin*esterases.PME	cell	Cs4g06630.1	chlo: 7	S	ER	1							Y
orange1.1g003503m|PACid:18132368		14	(Cell division control protein 48 homolog E); ATPase Identical to Cell division control protein 48 homolog E (CDC48E) [Arabidopsis Thaliana] (GB:Q9LZF6); similar to cell division cycle protein 48, putative / CDC48, putative [Arabidopsis thaliana] (TAIR:AT3G53230.1); similar to CDC48 (CELL DIVISION CYCLE 48), ATPase [Arabidopsis thaliana] (TAIR:AT3G09840.1); similar to putative spindle disassembly…	AT3G56690.1	6e-75	42.6	31.2 cell.division	cell	Cs5g05840.1	chlo: 7	C	none	2	AT3G56690.1	AT3G56690.1	AT3G56690.1	AT3G56690.1	tr|C5Y1P3|C5Y1P3_SORBI	5	Y
orange1.1g009285m|PACid:18101393		3	ARTEMIS,ALB4 (ALBINA 4) Homologue of the Alb3/Oxa1/YidC family. ALB4 is almost identical to the Alb3/Oxa1/YidC domain of the previously described 110 kDa inner envelope protein ARTEMIS. However, ALB4 is expressed as a separate 55 kDa protein and is located in the thylakoid membrane of chloroplasts. Analysis of a T-DNA insertion line with a reduced level of Alb4 revealed chloroplasts with an alter…	AT1G24490.1	2e-158	59.23	31.2.5 cell.division.plastid	cell	Cs7g09890.1	chlo: 12	C	plastid	3	AT1G24490	AT1G24490			sp|Q9FYL3|ALB31_ARATH	3	Y
orange1.1g004593m|PACid:18091529		2	ARC5 (ACCUMULATION AND REPLICATION OF CHLOROPLAST 5); GTP binding / GTPase Encodes a novel chloroplast division protein. Mutants of exhibit defects in chloroplast constriction, have enlarged, dumbbell-shaped chloroplasts. The ARC5 gene product shares similarity with the dynamin family of GTPases, which mediate endocytosis, mitochondrial division, and other organellar fission and fusion events in …	AT1G71820.1	0	80.08	31.2.5 cell.division.plastid	cell	Cs3g22760.1	chlo: 9	_	none	1							Y
[truncated: 1,963 more rows]
