# Supplementary material for: A comprehensive proteomic analysis of elaioplasts from citrus fruits reveals insights into elaioplast biogenesis and function
Source: Hortic Res. 2018 Feb 7;5:6. doi: 10.1038/s41438-017-0014-x (PMC5802726; doi:10.1038/s41438-017-0014-x)
Supplement: Supplementary file 3 — Supplementary Table S2: The proteome profiles of ‘secondary metabolism’ class proteins in elaioplasts and chromoplasts [file 41438_2017_14_MOESM3_ESM.xls]

## Sheet: Supplementary Table S2
Supplementary Table S2: The proteome profiles of ‘secondary metabolism’ class proteins in elaioplasts and chromoplasts.
Secondary metabolism profiles of elaioplasts
		Identified peptide
	Accession	Experiment 1	Experiment 2	Function class	Protein description	AT homolog	Mapman class			iBAQ Experiment 1	iBAQ Experiment 2	Log2(Average iBAQ)
#1	Cs6g02690.1	5	4	MEP	IPP1 (isopentenyl diphosphate isomerase)	AT5G16440.1	16.1.2.7 secondary metabolism.isoprenoids.mevalonate pathway.isopentenyl pyrophosphate:dimethyllallyl pyrophosphate isomerase	secondary metabolism		5809000	5897100	22.4807
#2	Cs2g28970.1	8	7	MEP	CMK(4-(cytidine 5'-diphospho)-2-C-methyl-D-erythritol kinase)	AT2G26930.1	16.1.1.4 secondary metabolism.isoprenoids.non-mevalonate pathway.CMK	secondary metabolism		40742000	43981000	25.3352
#3	Cs3g01420.1	5	3	MEP	MCT (2-C-methyl-D-erythritol 4-phosphate cytidylyltransferase)	AT2G02500.1	16.1.1.3 secondary metabolism.isoprenoids.non-mevalonate pathway.CMS	secondary metabolism		22719000	18650000	24.295
#4	Cs5g05440.1	17	19	MEP	DXR (1-deoxy-D-xylulose 5-phosphate reductoisomerase )	AT5G62790.1	16.1.1.2 secondary metabolism.isoprenoids.non-mevalonate pathway.DXR	secondary metabolism		81355000	98694000	26.4171
#5	Cs1g20530.1	15	15	MEP	DXS1 (1-deoxy-D-xylulose 5-phosphate synthase)	AT4G15560.1	16.1.1.1 secondary metabolism.isoprenoids.non-mevalonate pathway.DXS	secondary metabolism		224330000	248060000	27.8136
#6	Cs6g17510.1	11	11	MEP	GGPS1(geranylgeranyl pyrophosphate synthase)	AT4G36810.1	16.1.1.8* secondary metabolism.isoprenoids.non-mevalonate pathway.geranylgeranyl pyrophosphate synthase	secondary metabolism		184010000	183040000	27.4514
#7	Cs5g28200.1	9	11	MEP	HDR (1-hydroxy-2-methyl-butenyl 4-diphosphate reductase)	AT4G34350.1	16.1.1.7 secondary metabolism.isoprenoids.non-mevalonate pathway.HDR	secondary metabolism		50570000	55967000	25.6649
#8	Cs8g07030.1	7	8	MEP	HDR (1-hydroxy-2-methyl-butenyl 4-diphosphate reductase)	AT4G34350.1	16.1.1.7 secondary metabolism.isoprenoids.non-mevalonate pathway.HDR	secondary metabolism		N.A.	N.A.	N.A.
#9	Cs8g16700.5	29	28	MEP	HDS (4-hydroxy-3-methylbutyl diphosphate synthase)	AT5G60600.1	16.1.1.6 secondary metabolism.isoprenoids.non-mevalonate pathway.HDS	secondary metabolism		116530000	119610000	26.8149
#10	Cs5g03050.1	4	3	MEP	MDS (2C-methyl-D-erythritol 2,4-cyclodiphosphate synthase)	AT1G63970.1	16.1.1.5 secondary metabolism.isoprenoids.non-mevalonate pathway.MCS	secondary metabolism		28586000	33676000	24.887
#11	Cs6g13340.5	1	1	carotenoids	CRTISO (CAROTENOID ISOMERASE)	AT1G06820.1	16.1.4 secondary metabolism.isoprenoids.carotenoids	secondary metabolism		N.A.	129520	N.A.
#12	Cs7g01710.3	10	7	carotenoids	CCD1 (9-cis-epoxycarotenoid dioxygenase)	AT3G63520.1	16.1.4.10 secondary metabolism.isoprenoids.carotenoids.carotenoid cleavage dioxygenase	secondary metabolism		16965000	17037000	24.0191
#13	Cs3g11180.1	1	1	carotenoids	ZDS (zeta-carotene desaturase)	AT3G04870.2	16.1.4.3 secondary metabolism.isoprenoids.carotenoids.zeta-carotene desaturase	secondary metabolism		N.A.	N.A.	N.A.
#14	Cs3g04170.1	18	20	terpenoids	(R)-limonene synthase 1; Myrcene synthase, chloroplastic; (+)-alpha-pinene synthase, chloroplastic;	AT3G25830.1	16.1.5 secondary metabolism.isoprenoids.terpenoids	secondary metabolism		81268000	100690000	26.4308
#15	orange1.1t04775.1	9	9	terpenoids	(R)-limonene synthase 1; Myrcene synthase, chloroplastic; (+)-alpha-pinene synthase, chloroplastic;	AT3G25830.1	16.1.5 secondary metabolism.isoprenoids.terpenoids	secondary metabolism		N.A.	N.A.	N.A.
#16	Cs5g22980.1	1	1	terpenoids	(R)-limonene synthase 1; Myrcene synthase, chloroplastic; (+)-alpha-pinene synthase, chloroplastic;	AT3G25830.1	16.1.5 secondary metabolism.isoprenoids.terpenoids	secondary metabolism		N.A.	N.A.	N.A.
#17	orange1.1t03905.1	1	1	terpenoids	1,8-cineole synthase, chloroplastic	AT3G25830.1	16.1.5 secondary metabolism.isoprenoids.terpenoids	secondary metabolism		242040000	192550000	27.6857
#18	orange1.1t05236.1	5	6	terpenoids	(R)-limonene synthase 1; Myrcene synthase, chloroplastic; (+)-alpha-pinene synthase, chloroplastic;	AT4G16730.1	16.1.5 secondary metabolism.isoprenoids.terpenoids	secondary metabolism		8674300	14389000	23.4134
#19	Cs3g16210.1	8	9	terpenoids	(-)-germacrene D synthase; Germacrene-D synthase; Valencene synthase	AT4G16740.2	16.1.5 secondary metabolism.isoprenoids.terpenoids	secondary metabolism		3299300	6767300	22.1719
#20	orange1.1t03904.1	4	5	terpenoids	(R)-limonene synthase 1; Myrcene synthase, chloroplastic	AT4G16740.2	16.1.5 secondary metabolism.isoprenoids.terpenoids	secondary metabolism		N.A.	N.A.	N.A.
#21	Cs9g07820.1	6	6	tocopherol	vte3 - MPBQ/MSBQ methyl transferase (also APG1 or E37)	AT3G63410.1	16.1.3.3 secondary metabolism.isoprenoids.tocopherol biosynthesis.MPBQ/MSBQ methyltransferase	secondary metabolism		27433000	32040000	24.8214
#22	Cs5g30590.1	6	5	tocopherol	vte3 - MPBQ/MSBQ methyl transferase (also APG1 or E37)	AT3G63410.1	16.1.3.3 secondary metabolism.isoprenoids.tocopherol biosynthesis.MPBQ/MSBQ methyltransferase	secondary metabolism		4030900	3577800	21.8567
#23	Cs4g19670.1	1	3	tocopherol	VTE1(tocopherol cyclase)	AT4G32770.1	16.1.3.4 secondary metabolism.isoprenoids.tocopherol biosynthesis.tocopherol cyclase	secondary metabolism		7330700	7639000	22.8352
#24	orange1.1t03164.1	9	8	flavonoids	cytochrome P450, family 706, subfamily A, polypeptide 4	AT4G12300.1	16.8.3 secondary metabolism.flavonoids.dihydroflavonols	secondary metabolism		14989000	17667000	23.956
#25	Cs5g09450.1	5	3	flavonoids	cytochrome P450, family 706, subfamily A, polypeptide 4	AT4G12300.1	16.8.3 secondary metabolism.flavonoids.dihydroflavonols	secondary metabolism		3682500	6403100	22.2113
#26	orange1.1t03165.1	3	4	flavonoids	cytochrome P450, family 706, subfamily A, polypeptide 4	AT4G12300.1	16.8.3 secondary metabolism.flavonoids.dihydroflavonols	secondary metabolism		2964300	7274700	22.1469
#27	Cs5g11730.1	8	7	flavonoids	Cytochrome P450 protein	AT5G07990.1	16.8.3.3 secondary metabolism.flavonoids.dihydroflavonols.flavonoid 3-monooxygenase	secondary metabolism		21618000	18817000	24.2656
#28	Cs1g17390.1	2	2	flavonoids	Cytochrome P450 protein	AT5G07990.1	16.8.3.3 secondary metabolism.flavonoids.dihydroflavonols.flavonoid 3-monooxygenase	secondary metabolism		961050	856350	19.791
#29	orange1.1t04499.1	2	1	flavonoids	Cytochrome P450 protein	AT5G07990.1	16.8.3.3 secondary metabolism.flavonoids.dihydroflavonols.flavonoid 3-monooxygenase	secondary metabolism		1929600	1268200	20.5771
#30	Cs1g17410.1	1	1	flavonoids	Cytochrome P450 protein	AT5G07990.1	16.8.3.3 secondary metabolism.flavonoids.dihydroflavonols.flavonoid 3-monooxygenase	secondary metabolism		211210	195150	17.6313
#31	orange1.1t02788.1		2	flavonoids	Cytochrome P450 protein	AT5G07990.1	16.8.3.3 secondary metabolism.flavonoids.dihydroflavonols.flavonoid 3-monooxygenase	secondary metabolism		1185500	3205000	20.8945
#32	Cs9g09750.1	1	1	flavonoids	Encodes a novel member of the Fe(II)/ascorbate oxidase gene family; senescence-related gene.	AT1G17020.1	16.8.4 secondary metabolism.flavonoids.flavonols	secondary metabolism		N.A.	N.A.	N.A.
#33	Cs2g14720.1	1	1	others	Chalcone and stilbene synthase family protein	AT5G13930.1	16.8.2.1 secondary metabolism.flavonoids.chalcones.naringenin-chalcone synthase	secondary metabolism		540860	450890	18.9137
#34	Cs2g19180.1	2	1	others	acetyl-CoA C-acyltransferase (ACAT2.1)	AT5G48230.2	16.1.2.1 secondary metabolism.isoprenoids.mevalonate pathway.acetyl-CoA C-acyltransferase	secondary metabolism		922890	539110	19.428
#35	Cs8g14250.1	9	9	others	Although this enzyme is predicted to encode a strictosidine synthase (SS), it lacks a conserved catalytic glutamate residue found in active SS enzymes and it is not expected to have SS activity.	AT1G08470.1	16.4.1 secondary metabolism.N misc.alkaloid-like	secondary metabolism		26749000	32067000	24.8038
#36	Cs4g07270.1	4	4	others	strictosidine synthase family protein	AT3G51420.1	16.4.1 secondary metabolism.N misc.alkaloid-like	secondary metabolism		17252000	15217000	23.9497
#37	orange1.1t03956.1	1	3	others	strictosidine synthase family protein	AT3G57030.1	16.4.1 secondary metabolism.N misc.alkaloid-like	secondary metabolism		1082100	2283600	20.5841
#38	Cs5g04880.2	3	2	others	Symbols: ALDH10A8 | ALDH10A8; 3-chloroallyl aldehyde dehydrogenase/ oxidoreductase | chr1:28139009-28142744 REVERSE	AT1G74920.1	16.4.2.1 secondary metabolism.N misc.betaine.betaine-aldehyde dehydrogenase	secondary metabolism		7440200	5183200	22.5662
#39	Cs9g02320.2	1	1	others	3-chloroallyl aldehyde dehydrogenase (ALDH22a1)	AT3G66658.2	16.4.2.1 secondary metabolism.N misc.betaine.betaine-aldehyde dehydrogenase	secondary metabolism		771310	337730	18.9612
#40	Cs3g17160.1	5	5	others	ATR1 (P450 REDUCTASE 1)	AT4G24520.1	16.2 secondary metabolism.phenylpropanoids	secondary metabolism		5670700	5861200	22.4589
#41	Cs5g18040.1	1	1	others	quercetin 3-O-methyltransferase 1/ caffeic acid/5-hydroxyferulic acid O-methyltransferase (OMT1) -dual localized in cytosol & nucleus	AT5G54160.1	16.2.1.9 secondary metabolism.phenylpropanoids.lignin biosynthesis.COMT	secondary metabolism		4823200	8850800	22.6395
#42	Cs7g09930.1	2	3	others	b-keto acyl reductase (GLOSSY8)	AT1G67730.1	16.7 secondary metabolism.wax	secondary metabolism		3779000	3148300	21.7179
	Total peptides	241	242
Secondary metabolism profiles of Chromoplasts
		Identified peptide
	Accession	Experiment 1	Experiment 2	Function class	Protein description	AT homolog	Mapman class
#1	orange1.1g003948m|PACid:18139399	7	4	MEP	DXS(1-deoxy-D-xylulose 5-phosphate synthase)	AT4G15560.1	16.1.1.1 secondary metabolism.isoprenoids.non-mevalonate pathway.DXS	secondary metabolism
#2	orange1.1g004634m|PACid:18097605	145	147	MEP	HDS (4-hydroxy-3-methylbutyl diphosphate synthase)	AT5G60600.1	16.1.1.6 secondary metabolism.isoprenoids.non-mevalonate pathway.HDS	secondary metabolism
#3	orange1.1g004826m|PACid:18128592/orange1.1g005205m|PACid:18128593	3	2	MEP	DXS1 (1-deoxy-D-xylulose 5-phosphate synthase)	AT5G58270.1	16.1.1.1 secondary metabolism.isoprenoids.non-mevalonate pathway.DXS	secondary metabolism
#4	orange1.1g012004m|PACid:18132410	39	42	MEP	DXR (1-deoxy-D-xylulose 5-phosphate reductoisomerase )	AT5G62790.1	16.1.1.2 secondary metabolism.isoprenoids.non-mevalonate pathway.DXR	secondary metabolism
#5	orange1.1g016716m|PACid:18122996	11	11	MEP	CMK(4-(cytidine 5'-diphospho)-2-C-methyl-D-erythritol kinase)	AT2G26930.1	16.1.1.4 secondary metabolism.isoprenoids.non-mevalonate pathway.CMK	secondary metabolism
#6	orange1.1g017615m|PACid:18127332	23	19	MEP	HDR (1-hydroxy-2-methyl-butenyl 4-diphosphate reductase)	AT4G34350.1	16.1.1.7 secondary metabolism.isoprenoids.non-mevalonate pathway.HDR	secondary metabolism
#7	orange1.1g019903m|PACid:18099218	5	7	MEP	GGR (GERANYLGERANYL REDUCTASE)	AT4G38460.1	16.1.1.10 secondary metabolism.isoprenoids.mevalonate pathway.geranylgeranyl pyrophosphate synthase	secondary metabolism
#8	orange1.1g022053m|PACid:18129003	37	39	MEP	IPP1 (isopentenyl diphosphate isomerase)	AT5G16440.1	16.1.2.7 secondary metabolism.isoprenoids.mevalonate pathway.isopentenyl pyrophosphate:dimethyllallyl pyrophosphate isomerase	secondary metabolism
#9	orange1.1g022657m|PACid:18119331	14	16	MEP	MCT (2-C-methyl-D-erythritol 4-phosphate cytidylyltransferase)	AT2G02500.1	16.1.1.3 secondary metabolism.isoprenoids.non-mevalonate pathway.CMS	secondary metabolism
#10	orange1.1g026508m|PACid:18118689	17	22	MEP	MCS (2-C-methyl-D-erythritol 2,4-cyclodiphosphate synthase)	AT1G63970.1	16.1.1.5 secondary metabolism.isoprenoids.non-mevalonate pathway.MCS	secondary metabolism
#11	orange1.1g038854m|PACid:18124593	10	8	MEP	GGPS1(geranylgeranyl pyrophosphate synthase)	AT4G36810.1	16.1.1.10 secondary metabolism.isoprenoids.mevalonate pathway.geranylgeranyl pyrophosphate synthase	secondary metabolism
#12	orange1.1g005832m|PACid:18118278	1	4	carotenoids	CRTISO (CAROTENOID ISOMERASE)	AT1G06820.1	16.1.4 secondary metabolism.isoprenoids.carotenoids	secondary metabolism
#13	orange1.1g009198m|PACid:18138422/orange1.1g010539m|PACid:18138426	8	11	carotenoids	PDS3 (PHYTOENE DESATURASE)	AT4G14210.1	16.1.4.2 secondary metabolism.isoprenoids.carotenoids.phytoene dehydrogenase	secondary metabolism
#14	orange1.1g010693m|PACid:18111159	3	3	carotenoids	LYC (LYCOPENE CYCLASE); lycopene beta cyclase	AT3G10230.1	16.1.4.5 secondary metabolism.isoprenoids.carotenoids.lycopene beta cyclase	secondary metabolism
#15	orange1.1g014377m|PACid:18099199		2	carotenoids	LYC (LYCOPENE CYCLASE); lycopene beta cyclase	AT3G10230.1	16.1.4.5 secondary metabolism.isoprenoids.carotenoids.lycopene beta cyclase	secondary metabolism
#16	orange1.1g015522m|PACid:18102844	9	5	carotenoids	CCD1 (9-cis-epoxycarotenoid dioxygenase 1)	AT3G63520.1	16.1.4.10 secondary metabolism.isoprenoids.carotenoids.carotenoid cleavage dioxygenase	secondary metabolism
#17	orange1.1g022868m|PACid:18125430/orange1.1g020892m|PACid:18125428	6	11	carotenoids	BETA-OHASE 1 (BETA-HYDROXYLASE 1)	AT4G25700.1	16.1.4 secondary metabolism.isoprenoids.carotenoids	secondary metabolism
#18	orange1.1g024958m|PACid:18104825	2	2	carotenoids	ZDS (ZETA-CAROTENE DESATURASE)	AT3G04870.2	16.1.4.3 secondary metabolism.isoprenoids.carotenoids.zeta-carotene desaturase	secondary metabolism
#19	orange1.1g025358m|PACid:18129384	3	4	carotenoids	ZDS (ZETA-CAROTENE DESATURASE)	AT3G04870.2	16.1.4.3 secondary metabolism.isoprenoids.carotenoids.zeta-carotene desaturase	secondary metabolism
#20	orange1.1g034492m|PACid:18134873	1	1	carotenoids	ZDS (ZETA-CAROTENE DESATURASE)	AT3G04870.2	16.1.4.3 secondary metabolism.isoprenoids.carotenoids.zeta-carotene desaturase	secondary metabolism
#21	orange1.1g044623m|PACid:18123242	4	8	carotenoids	PSY (PHYTOENE SYNTHASE); geranylgeranyl-diphosphate geranylgeranyltransferase Encodes phytoene synthase. Identical to Phytoene synthase, chloroplast precursor (PSY1) [Arabidopsis Thaliana] (GB:P37271;GB:O22375;GB:Q8LE86); similar to phytoene synthase protein [Carica papaya] (GB:ABG72805.1); contains InterPro domain Squalene/phytoene synthase; (InterPro:IPR002060); contains InterPro domain Terpeno…	AT5G17230.2	16.1.4.1 secondary metabolism.isoprenoids.carotenoids.phytoene synthase	secondary metabolism
#22	orange1.1g021595m|PACid:18119649	7	12	terpenoids	(R)-limonene synthase 1; Myrcene synthase, chloroplastic; (+)-alpha-pinene synthase, chloroplastic;	AT4G16740.1	16.1.5 secondary metabolism.isoprenoids.terpenoids	secondary metabolism
#23	orange1.1g011869m|PACid:18096769	4	8	tocopherol	VTE1 (VITAMIN E DEFICIENT 1)	AT4G32770.1	16.1.3.4 secondary metabolism.isoprenoids.tocopherol biosynthesis.tocopherol cyclase	secondary metabolism
#24	orange1.1g019185m|PACid:18110860	2	3	tocopherol	vte2 - homogentisate phytyltransferase (HPT1)	AT2G18950.1	16.1.3.2 secondary metabolism.isoprenoids.tocopherol biosynthesis.homogentisate phytyltransferase	secondary metabolism
#25	orange1.1g019479m|PACid:18117659	7	7	tocopherol	vte3 - MPBQ/MSBQ methyl transferase (also APG1 or E37)	AT3G63410.1	16.1.3.3 secondary metabolism.isoprenoids.tocopherol biosynthesis.MPBQ/MSBQ methyltransferase	secondary metabolism
#26	orange1.1g019684m|PACid:18093176	9	9	tocopherol	vte3 - MPBQ/MSBQ methyl transferase (also APG1 or E37)	AT3G63410.1	16.1.3.3 secondary metabolism.isoprenoids.tocopherol biosynthesis.MPBQ/MSBQ methyltransferase	secondary metabolism
#27	orange1.1g020551m|PACid:18119924/orange1.1g016572m|PACid:18119923	3	2	tocopherol	vte2 - homogentisate phytyltransferase (HPT1)	AT2G18950.1	16.1.3.2 secondary metabolism.isoprenoids.tocopherol biosynthesis.homogentisate phytyltransferase	secondary metabolism
#28	orange1.1g009492m|PACid:18128785		2	flavonoids	CYP706A4 (cytochrome P450, family 706, subfamily A, polypeptide 4); oxygen binding member of CYP706A similar to CYP706A6 (cytochrome P450, family 706, subfamily A, polypeptide 6), oxygen binding [Arabidopsis thaliana] (TAIR:AT4G12320.1); similar to CYP706A5 (cytochrome P450, family 706, subfamily A, polypeptide 5), oxygen binding [Arabidopsis thaliana] (TAIR:AT4G12310.1); similar to putative cyto…	AT4G12300.1	16.8.3 secondary metabolism.flavonoids.dihydroflavonols	secondary metabolism
#29	orange1.1g010625m|PACid:18093083	1	2	flavonoids	TT7 (TRANSPARENT TESTA 7); flavonoid 3'-monooxygenase/ oxygen binding Required for flavonoid 3' hydroxylase activity. Identical to Flavonoid 3'-monooxygenase (CYP75B1) [Arabidopsis Thaliana] (GB:Q9SD85); similar to CYP706A5 (cytochrome P450, family 706, subfamily A, polypeptide 5), oxygen binding [Arabidopsis thaliana] (TAIR:AT4G12310.1); similar to flavonoid 3'-hydroxylase [Matthiola incana] (GB…	AT5G07990.1	16.8.3.3 secondary metabolism.flavonoids.dihydroflavonols.flavonoid 3-monooxygenase	secondary metabolism
#30	orange1.1g017946m|PACid:18098977	2	1	flavonoids	flavanone 3-hydroxylase ;Encodes flavanone 3-hydroxylase that is coordinately expressed with chalcone synthase and chalcone isomerases. Regulates flavonoid biosynthesis. Not responsive to auxin or ethylene stimulus (qRT-PCR).	AT3G51240.1	16.8.3.2 secondary metabolism.flavonoids.dihydroflavonols.flavanone 3-dioxygenase	secondary metabolism
#31	orange1.1g023649m|PACid:18103152	2	1	flavonoids	chalcone-flavanone isomerase-related similar to unnamed protein product [Vitis vinifera] (GB:CAO39505.1); contains InterPro domain Chalcone isomerase-like (InterPro:IPR016087); contains InterPro domain Chalcone isomerase, 3-layer sandwich; (InterPro:IPR016088)	AT1G53520.1	16.8.2 secondary metabolism.flavonoids.chalcones	secondary metabolism
#32	orange1.1g043859m|PACid:18125131	2		flavonoids	UDP-Glycosyltransferase ;UDP-Glycosyltransferase superfamily protein; FUNCTIONS IN: transferase activity, transferring glycosyl groups; INVOLVED IN: metabolic process; LOCATED IN: cellular_component unknown; CONTAINS InterPro DOMAIN/s: UDP-glucuronosyl/UDP-glucosyltransferase (InterPro:IPR002213); BEST Arabidopsis thaliana protein match is: UDP-Glycosyltransferase superfamily protein (TAIR:AT2G18…	AT2G18570.1	16.8.3 secondary metabolism.flavonoids.dihydroflavonols	secondary metabolism
#33	orange1.1g008946m|PACid:18091655	2		others	At4CL9 - 4-coumarate--CoA ligase ;OPC-8:0 CoA ligase1 (OPCL1); FUNCTIONS IN: 4-coumarate-CoA ligase activity; INVOLVED IN: phenylpropanoid metabolic process, jasmonic acid biosynthetic process, response to wounding; LOCATED IN: peroxisome; EXPRESSED IN: 22 plant structures; EXPRESSED DURING: 13 growth stages; CONTAINS InterPro DOMAIN/s: AMP-binding, conserved site (InterPro:IPR020845), AMP-depend…	AT1G20510.1	16.2 secondary metabolism.phenylpropanoids	secondary metabolism
#34	orange1.1g013883m|PACid:18107905	12	15	others	aminotransferase class I and II family protein similar to AAT/ATAAT/MEE17 (maternal effect embryo arrest 17), aspartate transaminase [Arabidopsis thaliana] (TAIR:AT2G22250.1); similar to AAT/ATAAT/MEE17 (maternal effect embryo arrest 17), aspartate transaminase [Arabidopsis thaliana] (TAIR:AT2G22250.2); similar to AAT/ATAAT/MEE17 (maternal effect embryo arrest 17), aspartate transaminase [Arabido…	AT1G77670.1	16.2 secondary metabolism.phenylpropanoids	secondary metabolism
#35	orange1.1g014714m|PACid:18116791	4	5	others	GHMP kinase family protein; FUNCTIONS IN: diphosphomevalonate decarboxylase activity, kinase activity, ATP binding; INVOLVED IN: isoprenoid biosynthetic process, phosphorylation; LOCATED IN: cellular_component unknown; EXPRESSED IN: 19 plant structures; EXPRESSED DURING: 9 growth stages; CONTAINS InterPro DOMAIN/s: Diphosphomevalonate decarboxylase (InterPro:IPR005935), Ribosomal protein S5 domai…	AT3G54250.1	16.1.2.6 secondary metabolism.isoprenoids.mevalonate pathway.mevalonate diphosphate decarboxylase	secondary metabolism
#36	orange1.1g015495m|PACid:18127650	11	4	others	ACAT2/EMB1276 (ACETOACETYL-COA THIOLASE 2); acetyl-CoA C-acetyltransferase Identical to Acetyl-CoA acetyltransferase, cytosolic 1 (AAT1) [Arabidopsis Thaliana] (GB:Q8S4Y1;GB:Q93YW6;GB:Q9LUB1); similar to acetyl-CoA C-acyltransferase, putative / 3-ketoacyl-CoA thiolase, putative [Arabidopsis thaliana] (TAIR:AT5G47720.1); similar to acetyl-CoA C-acyltransferase, putative / 3-ketoacyl-CoA thiolase, …	AT5G48230.2	16.1.2.1 secondary metabolism.isoprenoids.mevalonate pathway.acetyl-CoA C-acyltransferase	secondary metabolism
#37	orange1.1g016318m|PACid:18111737	1	1	others	strictosidine synthase family protein similar to strictosidine synthase family protein [Arabidopsis thaliana] (TAIR:AT5G22020.1); similar to unnamed protein product [Vitis vinifera] (GB:CAO67432.1); contains InterPro domain Strictosidine synthase; (InterPro:IPR004141); contains InterPro domain Six-bladed beta-propeller, TolB-like (InterPro:IPR011042)	AT1G08470.1	16.4.1 secondary metabolism.N misc.alkaloid-like	secondary metabolism
#38	orange1.1g025260m|PACid:18102274	2		others	b-keto acyl reductase (GLOSSY8);Encodes one of the two Arabidopsis homologues to YBR159w encoding a S. cerevisiae beta-ketoacyl reductase (KCR), which catalyzes the first reduction during VLCFA (very long chain fatty acids, >18 carbon) elongation: KCR1 (At1g67730), KCR2 (At1g24470). Complementation of the yeast ybr159Delta mutant demonstrated that the two KCR proteins are divergent and that only …	AT1G67730.1	16.7 secondary metabolism.wax	secondary metabolism
#39	orange1.1g027096m|PACid:18104343	1	1	others	At4CL6 - 4-coumarate--CoA ligase ;Encodes a peroxisomal protein involved in the activation of fatty acids through esterification with CoA. At4g05160 preferentially activates fatty acids with medium chain length (C6:0 and C7:0) as well as even-numbered long-chain fatty acids (C14:0, C16:0 and C18:0). At4g05160 was also able to catalyze the conversion of OPC-6:0 to its CoA ester and is therefore th…	AT4G05160.1	16.2 secondary metabolism.phenylpropanoids	secondary metabolism
#40	orange1.1g041256m|PACid:18116451	1	1	others	quercetin 3-O-methyltransferase 1/ caffeic acid/5-hydroxyferulic acid O-methyltransferase (OMT1) -dual localized in cytosol & nucleus;A caffeic acid/5-hydroxyferulic acid O-methyltransferase. Interacts with 14-4-3 proteins in yeast 2 hybrid assay. AtOMT1 (At5g54160) encodes a flavonol 3?-O-methyltransferase that is highly active towards quercetin and myricetin. The substrate specificity identifie…	AT5G54160.1	16.2.1.9 secondary metabolism.phenylpropanoids.lignin biosynthesis.COMT	secondary metabolism
	Total peptides	421	442
