# Supplementary material for: A comprehensive proteomic analysis of elaioplasts from citrus fruits reveals insights into elaioplast biogenesis and function
Source: Hortic Res. 2018 Feb 7;5:6. doi: 10.1038/s41438-017-0014-x (PMC5802726; doi:10.1038/s41438-017-0014-x)
Supplement: Supplementary file 4 — Supplementary Table S3: Comparative protein profiling involved in secondary metabolites in plastids [file 41438_2017_14_MOESM4_ESM.xls]

## Sheet: Sheet2
Supplementary Table S3. Comparative profiling of proteins involved in secondary metabolism in plastids
	Elaioplasts		Chromoplasts
Function class	Protein No.	%of total proteins	Protein No.	%of total proteins
MEP pathway	10	0.2381	11	0.275
Terpenoids	7	0.1667	1	0.025
Tocopherol	3	0.0714	5	0.125
Carotenoids	3	0.0714	10	0.25
Flavonoids	9	0.2143	5	0.125
Others	10	0.2381	8	0.2
Total	42		40
