# Supplementary material for: A comprehensive proteomic analysis of elaioplasts from citrus fruits reveals insights into elaioplast biogenesis and function
Source: Hortic Res. 2018 Feb 7;5:6. doi: 10.1038/s41438-017-0014-x (PMC5802726; doi:10.1038/s41438-017-0014-x)
Supplement: Supplementary file 5 — Supplementary Table S4: The core proteome of plastoglobules of elaioplasts and chromoplasts [file 41438_2017_14_MOESM5_ESM.xls]

## Sheet: Plastoglobule protein
	Supplementary Table S4. The core proteome of plastoglobules in elaioplasts and chromoplasts
	Chromoplast Plastoglobules			Elaioplast plastoglobules			Homologies of AT	Protein description
	Accession	No. of identified peptide		Accession	No. of identified peptide
		Experiment 1	Experiment 2		Experiment 1	Experiment 2
	orange1.1g005309m|PACid:18127682	6	4				AT3G07700	ABC1K7; ABC1 family protein
	orange1.1g007686m|PACid:18133927	9	5				AT1G79600	ABC1K3; ABC1 family protein
	orange1.1g005274m|PACid:18091210	6	3				AT1G71810	ABC1K5; ABC1 family protein
	orange1.1g005827m|PACid:18109261	9	11				AT4G31390	ABC1K1; ABC1 family protein
	orange1.1g009334m|PACid:18095599	7	8				AT5G05200	ABC1K9; ABC1 family protein
	orange1.1g046072m|PACid:18117014	4	3				AT3G24190	ABC1K6; ABC1 family protein
	orange1.1g020639m|PACid:18112288	143	139	Cs2g02520.1	13	14	AT4G22240	Fibrillin 1 (FBN1)
	orange1.1g016943m|PACid:18124389	12	16				AT2G35490	Fibrillin 2 (FBN2)
	orange1.1g041139m|PACid:18106708	13	16				AT3G23400	Fibrillin 4 (FBN4)
	orange1.1g022196m|PACid:18118125	20	21	orange1.1t02240.2	7	7	AT2G42130	Fibrillin 7b (FBN7b)
	orange1.1g011869m|PACid:18096769	4	8	Cs4g19670.1	1	3	AT4G32770	tocopherol cyclase
	orange1.1g004396m|PACid:18133331	11	9	Cs3g11690.1	1	1	AT1G54570	Diacylglycerol acyltransferase 3(DGAT-3)
	orange1.1g010331m|PACid:18134069	3					AT5G08740	NDC1 | NDC1 (NAD(P)H dehydrogenase C1)
	Cs3g09230.1			Cs3g09230.1	6	7	AT1G32220	Flavin reductase-related 1
	orange1.1g028159m|PACid:18131993	7	6	Cs5g28130.1	1	1	AT4G13200	unknown protein
	orange1.1g022505m|PACid:18117931	12	10				AT3G10130	SOUL heme-binding family protein
	orange1.1g018003m|PACid:18108067	1	1				AT1G78140	UbiE methyltransferase-related 1
	orange1.1g021838m|PACid:18112905	12	16	Cs2g03600.2	1	3	AT2G34460	Flavin reductase-related 2; flavin reductase-related
	orange1.1g031460m|PACid:18128345/Cs1g01370.1						AT2G22170	PLAT/LH2–1; lipid-associated family protein
	orange1.1g007502m|PACid:18139057	2	2				AT1G15060	Unknown SAG
	Cs2g25310.1						AT3G27110	M48 protease
	orange1.1g041641m|PACid:18104792	1	4				AT5G41120	Esterase 1; esterase/lipase/thioesterase family protein
	orange1.1g005336m|PACid:18104794	4	5				AT5G41120	Esterase 1; esterase/lipase/thioesterase family protein
	orange1.1g007502m|PACid:18139057	2	2				AT1G73750	unknown protein
	orange1.1g022664m|PACid:18115731	2	2				AT3G43540	unknown protein
	orange1.1g031460m|PACid:18128345	3	2	Cs1g01370.1	3	4	AT4G39730	PLAT/LH2–1
	orange1.1g020988m|PACid:18121936	3	2				AT2G41040	UbiE methyltransferase-related 2
	orange1.1g017861m|PACid:18110666	1	1				AT1G06690	aldo/keto reductase; NAD(P)-linked oxidoreductase superfamily protein
	Proteins in gray-shaded proteins refer to new identified PG proteins in the present study. Proteins in boldface refer to the proteins unidentified in the present study but identified in Zeng et al., (2015).
